# Supplementary material for: Defective DNA damage repair leads to frequent catastrophic genomic events in murine and human tumors
Source: Nat Commun. 2018 Nov 12;9:4760. doi: 10.1038/s41467-018-06925-4 (PMC6232171; doi:10.1038/s41467-018-06925-4)
Supplement: Supplementary file 4 — Supplementary Data 1 [file 41467_2018_6925_MOESM4_ESM.xlsx]

## Sheet: Suppl Data 1
Supplementary Data 1
Tumor Entity	Mouse ID	MOUSE GENOTYPE	Matched germline sequence available	Catastrophic Event (chromosome)	Status of Myc and Mycn
					Mycn gain (chr 12)	Myc gain (chr 15)
High Grade Gliomas	608	Lig4 L/L p53 L/L Emx1-Cre	yes	12, 7	no	yes
	603	Lig4 L/L p53 L/L Emx1-Cre	yes	6, 18	no	yes
	621	Lig4 L/L p53 L/L Emx1-Cre	no	10	no	no
	859	Lig4 L/L p53 L/L Emx1-Cre	no	No	no	no
	934	Lig4 L/L p53 L/L Emx1-Cre	no	No	no	no
	334	Brca2 L/L p53 L/Δ Emx1-Cre	no	6, 12	no	no
	364	Brca2 L/L p53 L/L Emx1-Cre	no	6	no	no
	384	Brca2 L/L p53 L/L Emx1-Cre	no	12	yes	yes
	377	Brca2 L/L p53 L/L Emx1-Cre	yes	No	no	no
	850	Brca2 L/L p53 L/L iNestin-Cre	no	No	no	no
	909	Brca2 L/L p53 L/L iNestin-Cre	no	14	no	yes
	851	Brca2 L/L p53 L/L iNestin-Cre	yes	6	no	no
Medulloblastomas	270	Brca2 L/L p53 L/L iNestin-Cre	yes	12	no	no
	271	Brca2 L/L p53 L/L iNestin-Cre	yes	No	no	no
	283	Brca2 L/L p53 L/L iNestin-Cre	yes	No	no	no
	630	Ncre+p53-/-Xrcc4 c/-	yes	No	yes	yes
	794	Ncre+p53-/-X4c/-	no	15	yes	yes
	1187	Ncre+p53-/-X4c/-	yes	No	yes	no
	1197	Ncre+p53-/-X4c/-	yes	No	yes	no
	1206	Ncre+p53-/-X4c/c	yes	6 ,13	no	no
	1207	Ncre+p53-/-X4c/-	yes	7	yes	no
	1224	Ncre+p53-/-X4c/-	yes	15	yes	yes
	706	Ncre+p53-/-X4c/c	no	7	yes	no
	506	Ncre+p53-/-X4c/c	no	No	yes	no
	594	Ncre+p53-/-X4c/c	no	12	yes	no
	NXP005	Ncre+p53-/-X4c/-	yes	13, 15	no	yes
Chromosomes marked in red are affected by complex genome rearrangements and show gains of Myc or Mycn in the affected regions, respectively
