# Supplementary material for: Defective DNA damage repair leads to frequent catastrophic genomic events in murine and human tumors
Source: Nat Commun. 2018 Nov 12;9:4760. doi: 10.1038/s41467-018-06925-4 (PMC6232171; doi:10.1038/s41467-018-06925-4)
Supplement: Supplementary file 5 — Supplementary Data 2 [file 41467_2018_6925_MOESM5_ESM.xlsx]

## Sheet: Suppl Data 2
Supplementary Data 2
Scoring for complex genome rearrangements based on Shatterseek and manual curation
Chromosomes marked in yellow show complex genome rearrangements based on pval_exp_cluster
Note: chromosomes marked in grey show false positive events from Shatterseek (manually curated). As shatterseek results are adapted from the shatterseek program used for human sequencing data, the output for chromosomes 20, 21 and 22 should be disregarded
Mouse 334
chrom		start		end	number_DEL	number_DUP	number_h2hINV	number_t2tINV	number_TRA	clusterSize_including_TRA	number_SVs_sample	number_CNV_segments	pval_fragment_joins	chr_breakpoint_enrichment	pval_exp_chr	pval_exp_cluster	max_number_oscillating_CN_segments_2_states	max_number_oscillating_CN_segments_3_states	number_CN_segments_chr	max_number_oscillating_CN_segments_2_states_chr	max_number_oscillating_CN_segments_3_states_chr	inter_number_DEL	inter_number_h2hINV	inter_number_t2tINV	inter_number_DUP	inter_pval_fragment_joins	inter_other_chroms	inter_other_chroms_coords_all
1		18487920		105128721	2	2	0	0	0	4	141	179	0.261464	1	NA	0.00319095	12	99	277	21	99	0	0	0	0	NA
2		9651739		9682661	1	1	0	0	0	2	141	3	0.572407	1	NA	NA	NA	NA	491	17	203	0	0	0	0	NA
3		45251783		136427168	2	2	0	0	1	5	141	81	0.144744	0.0700882	NA	2.77924e-07	5	62	208	14	72	0	0	0	0	NA
4		20446576		31554999	1	1	2	4	6	14	141	1	0.698851	4.04679e-10	NA	2.53131e-14	NA	NA	325	12	105	0	0	0	0	NA
5		NA		NA	0	0	0	0	0	0	141	NA	NA	NA	NA	NA	NA	NA	NA	NA	NA	0	0	0	0	NA
6		4989173		39772243	7	7	8	14	8	44	141	147	0.50044	1.6876e-10	NA	0	7	41	358	13	75	52	12	24	54	5.61427e-08	14_4	14:20781407-121560588;4:20446576-31554999
7		NA		NA	0	0	0	0	0	0	141	NA	NA	0.000286584	NA	NA	NA	NA	219	16	83	0	0	0	0	NA
8		87725840		90772957	4	4	2	0	0	10	141	13	0.221385	NA	NA	0	3	11	261	25	164	0	0	0	0	NA
9		24026173		93077314	3	3	0	0	0	6	141	199	0.11161	NA	NA	1.23077e-10	9	69	364	13	79	0	0	0	0	NA
10		NA		NA	0	0	0	0	0	0	141	NA	NA	0.663434	NA	NA	NA	NA	22	3	6	0	0	0	0	NA
11		18323777		57490579	2	2	0	0	0	4	141	68	0.261464	NA	NA	6.33967e-07	15	66	204	22	78	0	0	0	0	NA
12		39676184		39676444	0	0	2	2	0	4	141	1	0.261464	0.667047	NA	2.2507e-07	NA	NA	230	13	116	0	0	0	0	NA
13		40339562		87553343	2	2	0	0	0	4	141	103	0.261464	NA	NA	2.47423e-07	18	42	314	22	120	0	0	0	0	NA
14		20781407		121560588	2	2	0	0	2	6	141	182	0.0619991	0.000988842	NA	5.52808e-05	25	29	289	25	66	25	6	12	27	0.000517586	2	2:9651739-9682661;
15		NA		NA	0	0	0	0	0	0	141	NA	NA	7.9367e-14	9.71448e-09	NA	NA	NA	232	17	91	0	0	0	0	NA
16		NA		NA	0	0	0	0	0	0	141	NA	NA	NA	NA	NA	NA	NA	136	19	136	0	0	0	0	NA
17		NA		NA	0	0	0	0	0	0	141	NA	NA	0.224419	NA	NA	NA	NA	122	7	45	0	0	0	0	NA
18		NA		NA	0	0	0	0	0	0	141	NA	NA	NA	NA	NA	NA	NA	8	3	6	0	0	0	0	NA
19		27908250		27923231	1	1	0	0	2	4	141	1	0.261464	1.50269e-07	NA	NA	NA	NA	133	19	52	0	0	0	0	NA
20		NA		NA	0	0	0	0	0	0	141	NA	NA	NA	NA	NA	NA	NA	NA	NA	NA	0	0	0	0	NA
21		NA		NA	0	0	0	0	0	0	141	NA	NA	NA	NA	NA	NA	NA	NA	NA	NA	0	0	0	0	NA
22		NA		NA	0	0	0	0	0	0	141	NA	NA	NA	NA	NA	NA	NA	NA	NA	NA	0	0	0	0	NA
X		NA		NA	0	0	0	0	0	0	141	NA	NA	0.231162	NA	NA	NA	NA	410	325	410	0	0	0	0	NA
Mouse 364
chrom	start	end	number_DEL	number_DUP	number_h2hINV	number_t2tINV	number_TRA	clusterSize_including_TRA	number_SVs_sample	number_CNV_segments	pval_fragment_joins	chr_breakpoint_enrichment	pval_exp_chr	pval_exp_cluster	max_number_oscillating_CN_segments_2_states	max_number_oscillating_CN_segments_3_states	number_CN_segments_chr	max_number_oscillating_CN_segments_2_states_chr	max_number_oscillating_CN_segments_3_states_chr	inter_number_DEL	inter_number_h2hINV	inter_number_t2tINV	inter_number_DUP	inter_pval_fragment_joins	inter_other_chroms	inter_other_chroms_coords_all
1	39134830	192665762	2	2	0	2	0	6	109	229	0.572407	NA	NA	1.41171e-10	14	97	239	14	97	0	0	0	0	NA
2	134920745	134926813	1	1	0	0	0	2	109	1	0.572407	0.649192	NA	NA	NA	NA	191	41	186	0	0	0	0	NA
3	10612533	10618425	1	1	0	0	0	2	109	1	0.572407	5.89902e-07	NA	NA	NA	NA	56	13	33	0	0	0	0	NA
4	8732713	102152567	0	0	2	2	4	8	109	92	0.801252	2.01166e-05	NA	6.1967e-05	5	21	185	16	114	17	10	12	15	0.542234	6	6:5643865-20283128;
5	18616873	139636383	2	2	0	0	2	6	109	4	0.0619991	0.00393427	NA	5.73904e-05	1	2	13	1	2	0	0	0	0	NA
6	5643865	20283128	14	14	10	12	4	54	109	53	0.542234	1.29907e-05	NA	0	4	7	201	46	142	3	2	2	1	0.801252	4	4:8732713-102152567;
7	NA	NA	0	0	0	0	0	0	109	NA	NA	0.231435	NA	NA	NA	NA	71	6	29	0	0	0	0	NA
8	78633243	115956963	2	2	0	0	0	4	109	1	0.261464	6.71008e-06	NA	2.2526e-07	NA	NA	97	11	24	19	0	4	19	3.16352e-06	3	3:10612533-10618425;
9	NA	NA	0	0	0	0	0	0	109	NA	NA	0.141532	NA	NA	NA	NA	130	29	130	0	0	0	0	NA
10	NA	NA	0	0	0	0	0	0	109	NA	NA	NA	NA	NA	NA	NA	136	33	72	0	0	0	0	NA
11	NA	NA	0	0	0	0	0	0	109	NA	NA	0.186037	NA	NA	NA	NA	23	5	7	0	0	0	0	NA
12	NA	NA	0	0	0	0	0	0	109	NA	NA	0.18807	NA	NA	NA	NA	107	38	98	0	0	0	0	NA
13	70935205	104541195	1	1	0	2	0	4	109	34	0.572407	NA	NA	2.25071e-07	4	26	159	6	86	0	0	0	0	NA
14	38888033	111189035	2	2	0	0	0	4	109	42	0.261464	NA	NA	4.65183e-07	5	7	109	6	76	0	0	0	0	NA
15	NA	NA	0	0	0	0	0	0	109	NA	NA	NA	NA	NA	NA	NA	32	6	22	0	0	0	0	NA
16	35587012	35632033	1	1	0	0	0	2	109	3	0.572407	NA	NA	NA	NA	NA	60	26	60	0	0	0	0	NA
17	12968825	12969767	1	1	0	0	0	2	109	1	0.572407	NA	NA	NA	NA	NA	66	12	43	0	0	0	0	NA
18	NA	NA	0	0	0	0	0	0	109	NA	NA	NA	NA	NA	NA	NA	7	3	3	0	0	0	0	NA
19	NA	NA	0	0	0	0	0	0	109	NA	NA	NA	NA	NA	NA	NA	81	32	81	0	0	0	0	NA
20	NA	NA	0	0	0	0	0	0	109	NA	NA	NA	NA	NA	NA	NA	NA	NA	NA	0	0	0	0	NA
21	NA	NA	0	0	0	0	0	0	109	NA	NA	NA	NA	NA	NA	NA	NA	NA	NA	0	0	0	0	NA
22	NA	NA	0	0	0	0	0	0	109	NA	NA	NA	NA	NA	NA	NA	NA	NA	NA	0	0	0	0	NA
X	NA	NA	0	0	0	0	0	0	109	NA	NA	0.585242	NA	NA	NA	NA	161	9	161	0	0	0	0	NA
Mouse 377
chrom	start	end	number_DEL	number_DUP	number_h2hINV	number_t2tINV	number_TRA	clusterSize_including_TRA	number_SVs_sample	number_CNV_segments	pval_fragment_joins	chr_breakpoint_enrichment	pval_exp_chr	pval_exp_cluster	max_number_oscillating_CN_segments_2_states	max_number_oscillating_CN_segments_3_states	number_CN_segments_chr	max_number_oscillating_CN_segments_2_states_chr	max_number_oscillating_CN_segments_3_states_chr	inter_number_DEL	inter_number_h2hINV	inter_number_t2tINV	inter_number_DUP	inter_pval_fragment_joins	inter_other_chroms	inter_other_chroms_coords_all
1	84856189	159316344	3	3	0	0	0	6	153	116	0.11161	0.497058	NA	7.55104e-11	12	114	224	19	147	0	0	0	0	NA
2	49869155	105816596	2	2	0	0	4	8	153	78	0.0460117	4.97736e-05	NA	2.76213e-07	29	69	174	29	131	33	2	6	33	5.97974e-10	10	10:27666610-27760967;
3	3000410	124401335	3	3	2	0	6	14	153	257	0.0404616	1.18541e-07	NA	2.02264e-09	17	61	292	24	61	31	2	6	33	1.42935e-09	1	1:84856189-159316344;
4	40665028	52182655	2	2	0	0	0	4	153	18	0.261464	1	NA	2.25071e-07	5	5	203	16	94	0	0	0	0	NA
5	150537626	150544113	1	1	0	0	0	2	153	3	0.572407	0.325572	NA	NA	NA	NA	87	31	44	0	0	0	0	NA
6	NA	NA	0	0	0	0	0	0	153	NA	NA	0.308551	NA	NA	NA	NA	217	44	134	0	0	0	0	NA
7	37394464	37394778	1	1	0	0	0	2	153	1	0.572407	0.0313992	NA	NA	NA	NA	161	21	47	0	0	0	0	NA
8	8073128	17250433	1	1	0	2	0	4	153	8	0.572407	0.780191	NA	2.42547e-07	6	6	212	27	107	0	0	0	0	NA
9	NA	NA	0	0	0	0	0	0	153	NA	NA	1	NA	NA	NA	NA	150	31	115	0	0	0	0	NA
10	27666610	27760967	1	1	0	0	0	2	153	1	0.572407	2.63411e-06	9.95315e-12	NA	NA	NA	246	38	63	0	0	0	0	NA
11	69882199	69884683	1	1	0	4	12	18	153	1	0.0278495	3.21597e-12	0	0	NA	NA	101	29	30	0	0	0	0	NA
12	16584106	22860493	2	2	0	0	2	6	153	29	0.11161	0.00219493	NA	2.2507e-07	10	27	219	17	58	32	2	6	32	1.50918e-09	14	14:30388774-90541020;
13	35801679	35801995	1	1	0	0	0	2	153	1	0.572407	NA	NA	NA	NA	NA	184	35	178	0	0	0	0	NA
14	30388774	90541020	4	4	0	0	16	24	153	77	1.90582e-06	9.14145e-25	0	2.53131e-14	9	44	150	30	45	11	0	4	5	0.00613131	11	11:69882199-69884683;
15	75477014	75496518	1	1	0	0	0	2	153	3	0.572407	0.125004	NA	NA	NA	NA	133	14	50	0	0	0	0	NA
16	NA	NA	0	0	0	0	0	0	153	NA	NA	0.707921	NA	NA	NA	NA	141	37	70	0	0	0	0	NA
17	3006292	27056620	3	3	0	0	2	8	153	56	0.0292909	0.000732399	NA	3.70712e-07	18	32	182	18	93	31	2	6	33	1.42935e-09	15	15:75477014-75496518;
18	3921259	7350991	1	1	0	2	4	8	153	2	0.261464	5.16116e-07	NA	2.25332e-07	NA	NA	13	5	13	34	2	6	32	5.67149e-10	17	17:3006292-27056620;
19	NA	NA	0	0	0	0	0	0	153	NA	NA	0.047403	NA	NA	NA	NA	42	4	38	0	0	0	0	NA
20	NA	NA	0	0	0	0	0	0	153	NA	NA	NA	NA	NA	NA	NA	NA	NA	NA	0	0	0	0	NA
21	NA	NA	0	0	0	0	0	0	153	NA	NA	NA	NA	NA	NA	NA	NA	NA	NA	0	0	0	0	NA
22	NA	NA	0	0	0	0	0	0	153	NA	NA	NA	NA	NA	NA	NA	NA	NA	NA	0	0	0	0	NA
X	NA	NA	0	0	0	0	0	0	153	NA	NA	0.0869938	1.74896e-05	NA	NA	NA	300	207	285	0	0	0	0	NA
Mouse 384
chrom	start	end	number_DEL	number_DUP	number_h2hINV	number_t2tINV	number_TRA	clusterSize_including_TRA	number_SVs_sample	number_CNV_segments	pval_fragment_joins	chr_breakpoint_enrichment	pval_exp_chr	pval_exp_cluster	max_number_oscillating_CN_segments_2_states	max_number_oscillating_CN_segments_3_states	number_CN_segments_chr	max_number_oscillating_CN_segments_2_states_chr	max_number_oscillating_CN_segments_3_states_chr	inter_number_DEL	inter_number_h2hINV	inter_number_t2tINV	inter_number_DUP	inter_pval_fragment_joins	inter_other_chroms	inter_other_chroms_coords_all
1	6514820	49920917	1	1	0	2	0	4	74	32	0.572407	0.361652	NA	0.00103493	5	24	84	6	33	0	0	0	0	NA
2	NA	NA	0	0	0	0	0	0	74	NA	NA	NA	NA	NA	NA	NA	35	10	23	0	0	0	0	NA
3	NA	NA	0	0	0	0	0	0	74	NA	NA	NA	NA	NA	NA	NA	47	9	32	0	0	0	0	NA
4	12716198	84600684	2	2	0	0	0	4	74	9	0.261464	0.291327	NA	0.000144871	1	7	60	12	32	0	0	0	0	NA
5	NA	NA	0	0	0	0	0	0	74	NA	NA	NA	NA	NA	NA	NA	10	1	7	0	0	0	0	NA
6	5085128	5085714	1	1	0	0	0	2	74	1	0.572407	NA	NA	NA	NA	NA	20	17	20	0	0	0	0	NA
7	NA	NA	0	0	0	0	0	0	74	NA	NA	NA	NA	NA	NA	NA	97	6	18	0	0	0	0	NA
8	NA	NA	0	0	0	0	0	0	74	NA	NA	NA	NA	NA	NA	NA	47	12	43	0	0	0	0	NA
9	66723439	75395508	2	2	0	0	0	4	74	1	0.261464	0.00292647	NA	2.2507e-07	NA	NA	15	4	15	0	0	0	0	NA
10	NA	NA	0	0	0	0	0	0	74	NA	NA	NA	NA	NA	NA	NA	31	5	14	0	0	0	0	NA
11	NA	NA	0	0	0	0	0	0	74	NA	NA	NA	NA	NA	NA	NA	35	4	14	0	0	0	0	NA
12	4559561	39280224	5	5	4	6	2	22	74	111	0.823233	0.00219493	NA	0	13	37	182	13	38	16	2	4	14	0.000919225	15	15:66290962-66305470;
13	NA	NA	0	0	0	0	0	0	74	NA	NA	NA	NA	NA	NA	NA	21	5	11	0	0	0	0	NA
14	39731435	57209137	2	2	0	0	0	4	74	84	0.261464	NA	NA	2.25071e-07	6	9	97	6	15	0	0	0	0	NA
15	66290962	66305470	1	1	0	0	0	2	74	1	0.572407	0.0713794	NA	NA	NA	NA	45	10	25	0	0	0	0	NA
16	NA	NA	0	0	0	0	0	0	74	NA	NA	NA	NA	NA	NA	NA	NA	NA	NA	0	0	0	0	NA
17	42126900	42130296	1	1	0	2	0	4	74	1	0.572407	0.00075178	NA	2.2507e-07	NA	NA	107	18	32	0	0	0	0	NA
18	12177417	39258538	3	3	2	0	2	10	74	8	0.157724	0.000718412	NA	5.55112e-16	2	5	6	2	5	1	0	2	3	0.34303	17	17:42126900-42130296;
19	NA	NA	0	0	0	0	0	0	74	NA	NA	3.93579e-07	NA	NA	NA	NA	14	3	10	0	0	0	0	NA
20	NA	NA	0	0	0	0	0	0	74	NA	NA	NA	NA	NA	NA	NA	NA	NA	NA	0	0	0	0	NA
21	NA	NA	0	0	0	0	0	0	74	NA	NA	NA	NA	NA	NA	NA	NA	NA	NA	0	0	0	0	NA
22	NA	NA	0	0	0	0	0	0	74	NA	NA	NA	NA	NA	NA	NA	NA	NA	NA	0	0	0	0	NA
X	NA	NA	0	0	0	0	0	0	74	NA	NA	NA	NA	NA	NA	NA	57	8	41	0	0	0	0	NA
Mouse 506
chrom	start	end	number_DEL	number_DUP	number_h2hINV	number_t2tINV	number_TRA	clusterSize_including_TRA	number_SVs_sample	number_CNV_segments	pval_fragment_joins	chr_breakpoint_enrichment	pval_exp_chr	pval_exp_cluster	max_number_oscillating_CN_segments_2_states	max_number_oscillating_CN_segments_3_states	number_CN_segments_chr	max_number_oscillating_CN_segments_2_states_chr	max_number_oscillating_CN_segments_3_states_chr	inter_number_DEL	inter_number_h2hINV	inter_number_t2tINV	inter_number_DUP	inter_pval_fragment_joins	inter_other_chroms	inter_other_chroms_coords_all
1	93351228	93355569	1	1	0	0	0	2	42	3	0.572407	0.182654	NA	NA	NA	NA	104	18	102	0	0	0	0	NA
2	75242645	75248015	1	1	0	0	0	2	42	1	0.572407	NA	NA	NA	NA	NA	20	16	20	0	0	0	0	NA
3	NA	NA	0	0	0	0	0	0	42	NA	NA	NA	NA	NA	NA	NA	20	4	5	0	0	0	0	NA
4	123165032	123922501	1	1	2	0	0	4	42	7	0.572407	0.141148	NA	2.2507e-07	1	4	82	21	58	0	0	0	0	NA
5	105740676	148863440	1	1	0	2	0	4	42	8	0.572407	0.126651	NA	2.25071e-07	2	2	33	10	10	0	0	0	0	NA
6	117701772	117715291	1	1	0	2	0	4	42	1	0.572407	0.00203375	NA	2.2507e-07	NA	NA	46	8	23	0	0	0	0	NA
7	64724803	64731056	1	1	0	0	0	2	42	1	0.572407	NA	NA	NA	NA	NA	24	12	24	0	0	0	0	NA
8	NA	NA	0	0	0	0	0	0	42	NA	NA	0.0888264	NA	NA	NA	NA	14	3	5	0	0	0	0	NA
9	NA	NA	0	0	0	0	0	0	42	NA	NA	0.0559559	NA	NA	NA	NA	NA	NA	NA	0	0	0	0	NA
10	NA	NA	0	0	0	0	0	0	42	NA	NA	NA	NA	NA	NA	NA	71	23	71	0	0	0	0	NA
11	NA	NA	0	0	0	0	0	0	42	NA	NA	NA	NA	NA	NA	NA	2	1	1	0	0	0	0	NA
12	11436685	13729329	1	1	0	0	0	2	42	3	0.572407	NA	NA	NA	NA	NA	85	22	85	0	0	0	0	NA
13	38636752	63545487	1	1	2	2	4	10	42	29	0.753004	1.40672e-06	NA	7.55027e-11	2	11	97	10	42	5	4	4	7	0.753004	4_6	4:123165032-123922501;6:117701772-117715291
14	NA	NA	0	0	0	0	0	0	42	NA	NA	NA	NA	NA	NA	NA	62	19	43	0	0	0	0	NA
15	NA	NA	0	0	0	0	0	0	42	NA	NA	NA	NA	NA	NA	NA	41	27	41	0	0	0	0	NA
16	NA	NA	0	0	0	0	0	0	42	NA	NA	NA	NA	NA	NA	NA	3	1	3	0	0	0	0	NA
17	NA	NA	0	0	0	0	0	0	42	NA	NA	NA	NA	NA	NA	NA	99	20	37	0	0	0	0	NA
18	NA	NA	0	0	0	0	0	0	42	NA	NA	NA	NA	NA	NA	NA	NA	NA	NA	0	0	0	0	NA
19	NA	NA	0	0	0	0	0	0	42	NA	NA	0.0157041	NA	NA	NA	NA	4	0	3	0	0	0	0	NA
20	NA	NA	0	0	0	0	0	0	42	NA	NA	NA	NA	NA	NA	NA	NA	NA	NA	0	0	0	0	NA
21	NA	NA	0	0	0	0	0	0	42	NA	NA	NA	NA	NA	NA	NA	NA	NA	NA	0	0	0	0	NA
22	NA	NA	0	0	0	0	0	0	42	NA	NA	NA	NA	NA	NA	NA	NA	NA	NA	0	0	0	0	NA
X	NA	NA	0	0	0	0	0	0	42	NA	NA	NA	NA	NA	NA	NA	38	7	38	0	0	0	0	NA
Mouse 594
chrom	start	end	number_DEL	number_DUP	number_h2hINV	number_t2tINV	number_TRA	clusterSize_including_TRA	number_SVs_sample	number_CNV_segments	pval_fragment_joins	chr_breakpoint_enrichment	pval_exp_chr	pval_exp_cluster	max_number_oscillating_CN_segments_2_states	max_number_oscillating_CN_segments_3_states	number_CN_segments_chr	max_number_oscillating_CN_segments_2_states_chr	max_number_oscillating_CN_segments_3_states_chr	inter_number_DEL	inter_number_h2hINV	inter_number_t2tINV	inter_number_DUP	inter_pval_fragment_joins	inter_other_chroms	inter_other_chroms_coords_all
1	NA	NA	0	0	0	0	0	0	92	NA	NA	NA	NA	NA	NA	NA	33	6	29	0	0	0	0	NA
2	128709738	157359731	1	1	0	2	0	4	92	3	0.572407	NA	NA	2.2507e-07	NA	NA	2	1	1	0	0	0	0	NA
3	NA	NA	0	0	0	0	0	0	92	NA	NA	NA	NA	NA	NA	NA	20	4	6	0	0	0	0	NA
4	119205578	130088106	2	2	0	2	0	6	92	36	0.572407	0.00448516	NA	7.55027e-11	3	15	115	14	37	0	0	0	0	NA
5	NA	NA	0	0	0	0	0	0	92	NA	NA	NA	NA	NA	NA	NA	2	0	0	0	0	0	0	NA
6	49071298	124357247	3	3	4	6	0	16	92	134	0.68227	NA	NA	0	8	54	189	11	54	0	0	0	0	NA
7	NA	NA	0	0	0	0	0	0	92	NA	NA	NA	NA	NA	NA	NA	46	12	18	0	0	0	0	NA
8	NA	NA	0	0	0	0	0	0	92	NA	NA	NA	NA	NA	NA	NA	25	11	21	0	0	0	0	NA
9	NA	NA	0	0	0	0	0	0	92	NA	NA	NA	NA	NA	NA	NA	41	4	32	0	0	0	0	NA
10	NA	NA	0	0	0	0	0	0	92	NA	NA	NA	NA	NA	NA	NA	60	21	60	0	0	0	0	NA
11	NA	NA	0	0	0	0	0	0	92	NA	NA	NA	NA	NA	NA	NA	2	1	1	0	0	0	0	NA
12	10785450	24519953	4	4	4	8	0	20	92	109	0.493635	NA	NA	0	6	21	144	12	21	0	0	0	0	NA
13	24319842	31618995	2	2	0	4	0	8	92	12	0.261464	NA	NA	2.53131e-14	2	10	114	10	91	0	0	0	0	NA
14	NA	NA	0	0	0	0	0	0	92	NA	NA	NA	NA	NA	NA	NA	40	12	40	0	0	0	0	NA
15	89236761	89241276	0	0	0	2	0	2	92	1	0.11161	NA	NA	NA	NA	NA	53	12	53	0	0	0	0	NA
16	NA	NA	0	0	0	0	0	0	92	NA	NA	0.000715305	NA	NA	NA	NA	14	7	9	0	0	0	0	NA
17	NA	NA	0	0	0	0	0	0	92	NA	NA	NA	NA	NA	NA	NA	34	16	34	0	0	0	0	NA
18	NA	NA	0	0	0	0	0	0	92	NA	NA	NA	NA	NA	NA	NA	23	5	10	0	0	0	0	NA
19	NA	NA	0	0	0	0	0	0	92	NA	NA	NA	NA	NA	NA	NA	16	8	8	0	0	0	0	NA
20	NA	NA	0	0	0	0	0	0	92	NA	NA	NA	NA	NA	NA	NA	NA	NA	NA	0	0	0	0	NA
21	NA	NA	0	0	0	0	0	0	92	NA	NA	NA	NA	NA	NA	NA	NA	NA	NA	0	0	0	0	NA
22	NA	NA	0	0	0	0	0	0	92	NA	NA	NA	NA	NA	NA	NA	NA	NA	NA	0	0	0	0	NA
X	NA	NA	0	0	0	0	0	0	92	NA	NA	NA	NA	NA	NA	NA	21	3	21	0	0	0	0	NA
Mouse 603
chrom	start	end	number_DEL	number_DUP	number_h2hINV	number_t2tINV	number_TRA	clusterSize_including_TRA	number_SVs_sample	number_CNV_segments	pval_fragment_joins	chr_breakpoint_enrichment	pval_exp_chr	pval_exp_cluster	max_number_oscillating_CN_segments_2_states	max_number_oscillating_CN_segments_3_states	number_CN_segments_chr	max_number_oscillating_CN_segments_2_states_chr	max_number_oscillating_CN_segments_3_states_chr	inter_number_DEL	inter_number_h2hINV	inter_number_t2tINV	inter_number_DUP	inter_pval_fragment_joins	inter_other_chroms	inter_other_chroms_coords_all
1	8482659	34184400	4	4	0	0	6	14	760	9	0.00222206	2.35454e-07	NA	2.58682e-14	2	2	60	15	49	17	14	14	19	0.771043	17_18	17:46856775-49384788;18:12061454-24367221
2	25160996	172734153	5	5	0	0	4	14	760	1	0.00222206	4.97736e-05	NA	0	NA	NA	29	12	29	7	2	2	5	0.21229	17	17:46856775-49384788;
3	3001983	104338489	5	5	2	0	0	12	760	32	0.11161	NA	NA	1.30455e-05	4	16	76	9	35	0	0	0	0	NA
4	3067866	3081255	2	2	0	0	0	4	760	1	0.261464	0.00357412	2.22045e-16	2.2507e-07	NA	NA	184	7	85	0	0	0	0	NA
5	52016232	71705664	2	2	0	0	0	4	760	1	0.261464	0.00434072	NA	2.25143e-07	NA	NA	9	4	4	0	0	0	0	NA
6	101173597	149517064	34	34	22	56	4	150	760	238	0.00130231	1.29907e-05	NA	0	9	27	364	21	45	72	14	40	74	1.22994e-10	10_5	10:118457658-120116945;5:52016232-71705664
7	105444704	134739461	2	2	0	0	0	4	760	3	0.261464	0.0212786	NA	2.2507e-07	NA	NA	79	9	71	0	0	0	0	NA
8	6315288	49806250	4	4	0	0	10	18	760	75	0.00043985	3.02122e-16	0.0772942	2.872e-11	9	51	116	14	60	49	34	68	49	0.00872384	18_6	18:12061454-24367221;6:101173597-149517064
9	87254691	87258750	1	1	0	0	0	2	760	1	0.572407	0.155462	NA	NA	NA	NA	83	37	83	0	0	0	0	NA
10	118457658	120116945	3	3	2	2	20	30	760	12	0.000938742	6.54701e-08	0	0	1	5	51	20	20	0	0	0	0	NA
11	58904548	120228517	4	4	0	2	0	10	760	50	0.221385	0.0050356	NA	0	13	20	129	17	25	0	0	0	0	NA
12	63074216	65767068	13	13	2	6	0	34	760	29	0.0149617	0.627904	NA	0	1	5	146	8	39	0	0	0	0	NA
13	44832393	44833966	1	1	0	0	0	2	760	1	0.572407	0.0379215	NA	NA	NA	NA	80	10	64	0	0	0	0	NA
14	5924311	23146094	21	21	8	20	102	172	760	30	3.1406e-17	5.64248e-154	6.66134e-16	0	3	6	70	3	6	120	60	86	118	1.16586e-05	12_16_18_4_6	12:63074216-65767068;16:42994137-42994893 18:12061454-24367221;4:3067866-3081255 6:101173597-149517064;
15	37477302	98135683	3	3	0	0	0	6	760	33	0.11161	NA	NA	9.06241e-11	11	25	32	11	25	0	0	0	0	NA
16	42994137	42994893	0	0	2	2	0	4	760	1	0.261464	2.21803e-05	3.81303e-09	2.2507e-07	NA	NA	74	4	21	0	0	0	0	NA
17	46856775	49384788	1	1	2	2	2	8	760	12	0.801252	0.000732399	NA	7.55027e-11	1	2	52	18	31	70	12	38	68	1.72867e-10	2	2:25160996-172734153;
18	12061454	24367221	11	11	12	12	96	142	760	97	5.05094e-14	1.27625e-151	8.88178e-16	0	7	13	110	7	13	181	44	116	167	1.50727e-19	10_14_6_8	10:118457658-120116945;14:5924311-23146094 6:101173597-149517064;8:6315288-49806250
19	NA	NA	0	0	0	0	0	0	760	NA	NA	1	NA	NA	NA	NA	3	3	3	0	0	0	0	NA
20	NA	NA	0	0	0	0	0	0	760	NA	NA	NA	NA	NA	NA	NA	NA	NA	NA	0	0	0	0	NA
21	NA	NA	0	0	0	0	0	0	760	NA	NA	NA	NA	NA	NA	NA	NA	NA	NA	0	0	0	0	NA
22	NA	NA	0	0	0	0	0	0	760	NA	NA	NA	NA	NA	NA	NA	NA	NA	NA	0	0	0	0	NA
X	NA	NA	0	0	0	0	0	0	760	NA	NA	NA	NA	NA	NA	NA	197	60	185	0	0	0	0	NA
Mouse 608
chrom	refined start	start	end	number_DEL	number_DUP	number_h2hINV	number_t2tINV	number_TRA	clusterSize_including_TRA	number_SVs_sample	number_CNV_segments	pval_fragment_joins	chr_breakpoint_enrichment	pval_exp_chr	pval_exp_cluster	max_number_oscillating_CN_segments_2_states	max_number_oscillating_CN_segments_3_states	number_CN_segments_chr	max_number_oscillating_CN_segments_2_states_chr	max_number_oscillating_CN_segments_3_states_chr	inter_number_DEL	inter_number_h2hINV	inter_number_t2tINV	inter_number_DUP	inter_pval_fragment_joins	inter_other_chroms	inter_other_chroms_coords_all
1		134667762	134668054	1	1	0	0	0	2	239	1	0.572407	NA	NA	NA	NA	NA	78	69	76	0	0	0	0	NA
2		27178622	178146597	4	4	0	0	4	12	239	68	0.00541582	4.97736e-05	NA	1.55431e-15	10	42	73	10	43	43	16	18	43	4.89266e-05	14	14:47607245-47610544;
3		131577633	159774404	4	4	2	0	6	16	239	1	0.0093078	0.305962	NA	0	NA	NA	NA	NA	NA	0	0	0	0	NA
4		8377512	155212234	4	4	0	0	4	12	239	48	0.00541582	2.01166e-05	NA	1.50224e-11	25	43	48	25	45	0	0	0	0	NA
5		85299658	129178021	4	4	0	0	0	8	239	1	0.0460117	NA	NA	2.53131e-14	NA	NA	NA	NA	NA	0	0	0	0	NA
6		34045377	91220157	3	3	0	0	0	6	239	38	0.11161	0.780483	NA	7.75919e-11	24	30	93	24	59	0	0	0	0	NA
7		59188498	142729926	7	7	4	4	4	26	239	84	0.278563	8.33404e-06	NA	0	9	32	127	9	32	44	16	18	44	2.53768e-05	18	18:68742910-69150921;
8		NA	NA	0	0	0	0	0	0	239	NA	NA	0.00980689	NA	NA	NA	NA	2	1	1	0	0	0	0	NA
9		46963913	46964663	1	1	0	0	0	2	239	1	0.572407	0.294545	NA	NA	NA	NA	27	16	27	0	0	0	0	NA
10		NA	NA	0	0	0	0	0	0	239	NA	NA	0.349122	NA	NA	NA	NA	24	15	17	0	0	0	0	NA
11		53119181	57637230	1	1	0	2	0	4	239	12	0.572407	0.354563	NA	2.2507e-07	3	10	24	3	12	0	0	0	0	NA
12	10000000	32734312	37077580	2	2	4	4	5	17	239	1	0.981295	2.25711e-07	NA	0	NA	NA	63	3	9	9	4	4	9	0.278563	7	7:59188498-142729926;
13		73289025	73290408	1	1	0	0	0	2	239	1	0.572407	NA	NA	NA	NA	NA	16	3	16	0	0	0	0	NA
14		47607245	47610544	1	1	0	0	0	2	239	1	0.572407	0.709195	NA	NA	NA	NA	106	9	39	0	0	0	0	NA
15		NA	NA	0	0	0	0	0	0	239	NA	NA	0.081168	NA	NA	NA	NA	NA	NA	NA	0	0	0	0	NA
16		21554044	49750676	4	4	0	0	2	10	239	8	0.0185661	0.0731849	NA	4.44089e-16	1	6	9	2	9	0	0	0	0	NA
17		3006292	92237496	5	5	0	2	2	14	239	8	0.0404616	0.000732399	NA	2.99968e-11	4	4	6	4	4	44	16	18	42	4.73869e-05	16	16:21554044-49750676;
18		68742910	69150921	0	0	0	2	2	4	239	3	0.572407	5.16116e-07	NA	NA	NA	NA	43	9	23	9	4	4	9	0.278563	7	7:59188498-142729926;
19		NA	NA	0	0	0	0	0	0	239	NA	NA	2.04566e-05	NA	NA	NA	NA	49	18	49	0	0	0	0	NA
20		NA	NA	0	0	0	0	0	0	239	NA	NA	NA	NA	NA	NA	NA	NA	NA	NA	0	0	0	0	NA
21		NA	NA	0	0	0	0	0	0	239	NA	NA	NA	NA	NA	NA	NA	NA	NA	NA	0	0	0	0	NA
22		NA	NA	0	0	0	0	0	0	239	NA	NA	NA	NA	NA	NA	NA	NA	NA	NA	0	0	0	0	NA
X		NA	NA	0	0	0	0	0	0	239	NA	NA	0.371286	NA	NA	NA	NA	88	45	72	0	0	0	0	NA
Mouse 621
chrom		start	refined end	end	number_DEL	number_DUP	number_h2hINV	number_t2tINV	number_TRA	clusterSize_including_TRA	number_SVs_sample	number_CNV_segments	pval_fragment_joins	chr_breakpoint_enrichment	pval_exp_chr	pval_exp_cluster	max_number_oscillating_CN_segments_2_states	max_number_oscillating_CN_segments_3_states	number_CN_segments_chr	max_number_oscillating_CN_segments_2_states_chr	max_number_oscillating_CN_segments_3_states_chr	inter_number_DEL	inter_number_h2hINV	inter_number_t2tINV	inter_number_DUP	inter_pval_fragment_joins	inter_other_chroms	inter_other_chroms_coords_all
1		35344746		35346854	1	1	0	0	0	2	97	1	0.572407	0.785225	NA	NA	NA	NA	134	21	51	0	0	0	0	NA
2		NA		NA	0	0	0	0	0	0	97	NA	NA	0.432487	NA	NA	NA	NA	233	28	130	0	0	0	0	NA
3		NA		NA	0	0	0	0	0	0	97	NA	NA	0.56998	NA	NA	NA	NA	35	5	35	0	0	0	0	NA
4		NA		NA	0	0	0	0	0	0	97	NA	NA	0.130815	NA	NA	NA	NA	182	24	126	0	0	0	0	NA
5		NA		NA	0	0	0	0	0	0	97	NA	NA	0.768587	NA	NA	NA	NA	23	6	12	0	0	0	0	NA
6		142956954		142957493	1	1	0	0	0	2	97	1	0.572407	NA	NA	NA	NA	NA	203	87	203	0	0	0	0	NA
7		93645147		143596028	6	6	0	6	2	20	97	37	0.0657891	0.00288687	NA	0	16	35	227	16	53	0	0	0	0	NA
8		NA		NA	0	0	0	0	0	0	97	NA	NA	1	NA	NA	NA	NA	204	28	167	0	0	0	0	NA
9		NA		NA	0	0	0	0	0	0	97	NA	NA	0.706904	NA	NA	NA	NA	188	17	92	0	0	0	0	NA
10	72427923	72527923	90000000	80416168	3	3	0	4	4	14	97	24	0.142974	4.45842e-06	NA	0	3	17	151	11	65	16	2	12	14	0.0144557	16	16:90229953-90236059;
11		54277001		58933147	0	0	0	2	0	2	97	4	0.11161	0.0013542	NA	NA	2	2	72	10	35	0	0	0	0	NA
12		15665434		32941099	0	0	2	2	4	8	97	64	0.801252	4.81772e-06	NA	2.51104e-07	5	12	190	16	100	14	2	12	16	0.0144557	11	11:54277001-58933147;
13		NA		NA	0	0	0	0	0	0	97	NA	NA	0.67714	NA	NA	NA	NA	186	41	92	0	0	0	0	NA
14		19114291		19114896	1	1	0	0	0	2	97	1	0.572407	1.748e-08	7.59393e-14	NA	NA	NA	324	7	101	0	0	0	0	NA
15		NA		NA	0	0	0	0	0	0	97	NA	NA	NA	NA	NA	NA	NA	102	20	92	0	0	0	0	NA
16		90229953		90236059	1	1	0	0	4	6	97	1	0.11161	0.00153375	NA	2.2507e-07	NA	NA	154	33	137	0	0	0	0	NA
17		3013361		4241292	2	2	0	0	0	4	97	3	0.261464	0.36453	NA	2.2507e-07	NA	NA	118	30	68	0	0	0	0	NA
18		NA		NA	0	0	0	0	0	0	97	NA	NA	NA	NA	NA	NA	NA	102	9	87	0	0	0	0	NA
19		NA		NA	0	0	0	0	0	0	97	NA	NA	0.236526	NA	NA	NA	NA	40	11	40	0	0	0	0	NA
20		NA		NA	0	0	0	0	0	0	97	NA	NA	NA	NA	NA	NA	NA	NA	NA	NA	0	0	0	0	NA
21		NA		NA	0	0	0	0	0	0	97	NA	NA	NA	NA	NA	NA	NA	NA	NA	NA	0	0	0	0	NA
22		NA		NA	0	0	0	0	0	0	97	NA	NA	NA	NA	NA	NA	NA	NA	NA	NA	0	0	0	0	NA
X		NA		NA	0	0	0	0	0	0	97	NA	NA	0.732177	NA	NA	NA	NA	184	25	145	0	0	0	0	NA
Mouse 706
chrom	start	end	number_DEL	number_DUP	number_h2hINV	number_t2tINV	number_TRA	clusterSize_including_TRA	number_SVs_sample	number_CNV_segments	pval_fragment_joins	chr_breakpoint_enrichment	pval_exp_chr	pval_exp_cluster	max_number_oscillating_CN_segments_2_states	max_number_oscillating_CN_segments_3_states	number_CN_segments_chr	max_number_oscillating_CN_segments_2_states_chr	max_number_oscillating_CN_segments_3_states_chr	inter_number_DEL	inter_number_h2hINV	inter_number_t2tINV	inter_number_DUP	inter_pval_fragment_joins	inter_other_chroms	inter_other_chroms_coords_all
1	NA	NA	0	0	0	0	0	0	82	NA	NA	NA	NA	NA	NA	NA	2	1	1	0	0	0	0	NA
2	28030507	28040067	1	1	0	0	0	2	82	1	0.572407	NA	NA	NA	NA	NA	276	226	276	0	0	0	0	NA
3	NA	NA	0	0	0	0	0	0	82	NA	NA	NA	NA	NA	NA	NA	131	68	68	0	0	0	0	NA
4	45560962	125091801	2	2	4	6	0	14	82	74	0.37012	NA	NA	0	21	21	160	109	109	0	0	0	0	NA
5	NA	NA	0	0	0	0	0	0	82	NA	NA	0.0216779	NA	NA	NA	NA	35	6	8	0	0	0	0	NA
6	44276947	115745520	3	3	0	0	0	6	82	85	0.11161	NA	NA	8.06173e-11	34	83	160	53	143	0	0	0	0	NA
7	69141223	98553252	5	5	8	8	0	26	82	86	0.709145	0.0161054	NA	0	16	84	211	28	124	0	0	0	0	NA
8	96381565	104350176	1	1	2	2	0	6	82	1	0.881015	NA	NA	7.55027e-11	NA	NA	98	78	98	0	0	0	0	NA
9	NA	NA	0	0	0	0	0	0	82	NA	NA	NA	NA	NA	NA	NA	157	106	106	0	0	0	0	NA
10	NA	NA	0	0	0	0	0	0	82	NA	NA	NA	NA	NA	NA	NA	232	125	218	0	0	0	0	NA
11	NA	NA	0	0	0	0	0	0	82	NA	NA	NA	NA	NA	NA	NA	2	1	1	0	0	0	0	NA
12	NA	NA	0	0	0	0	0	0	82	NA	NA	NA	NA	NA	NA	NA	223	55	155	0	0	0	0	NA
13	40845561	63543472	2	2	2	4	0	10	82	33	0.753004	0.00679376	NA	0	8	29	203	36	144	0	0	0	0	NA
14	NA	NA	0	0	0	0	0	0	82	NA	NA	NA	NA	NA	NA	NA	193	71	193	0	0	0	0	NA
15	64087252	64095031	0	0	2	0	0	2	82	2	0.11161	NA	NA	NA	NA	NA	123	28	109	0	0	0	0	NA
16	44161974	65548477	2	2	0	0	0	4	82	26	0.261464	0.00414032	NA	2.25071e-07	20	24	88	34	88	0	0	0	0	NA
17	NA	NA	0	0	0	0	0	0	82	NA	NA	NA	NA	NA	NA	NA	173	55	133	0	0	0	0	NA
18	NA	NA	0	0	0	0	0	0	82	NA	NA	NA	NA	NA	NA	NA	50	40	50	0	0	0	0	NA
19	NA	NA	0	0	0	0	0	0	82	NA	NA	NA	NA	NA	NA	NA	29	19	29	0	0	0	0	NA
20	NA	NA	0	0	0	0	0	0	82	NA	NA	NA	NA	NA	NA	NA	NA	NA	NA	0	0	0	0	NA
21	NA	NA	0	0	0	0	0	0	82	NA	NA	NA	NA	NA	NA	NA	NA	NA	NA	0	0	0	0	NA
22	NA	NA	0	0	0	0	0	0	82	NA	NA	NA	NA	NA	NA	NA	NA	NA	NA	0	0	0	0	NA
X	NA	NA	0	0	0	0	0	0	82	NA	NA	NA	NA	NA	NA	NA	80	52	80	0	0	0	0	NA
Mouse 794
Note: chr13 is a false negative due to SV caller sensitivity issue
chrom	refined start	start	Refined end	end	number_DEL	number_DUP	number_h2hINV	number_t2tINV	number_TRA	clusterSize_including_TRA	number_SVs_sample	number_CNV_segments	pval_fragment_joins	chr_breakpoint_enrichment	pval_exp_chr	pval_exp_cluster	max_number_oscillating_CN_segments_2_states	max_number_oscillating_CN_segments_3_states	number_CN_segments_chr	max_number_oscillating_CN_segments_2_states_chr	max_number_oscillating_CN_segments_3_states_chr	inter_number_DEL	inter_number_h2hINV	inter_number_t2tINV	inter_number_DUP	inter_pval_fragment_joins	inter_other_chroms	inter_other_chroms_coords_all
1		NA		NA	0	0	0	0	0	0	56	NA	NA	NA	NA	NA	NA	NA	11	2	9	0	0	0	0	NA
2		NA		NA	0	0	0	0	0	0	56	NA	NA	NA	NA	NA	NA	NA	5	5	5	0	0	0	0	NA
3		NA		NA	0	0	0	0	0	0	56	NA	NA	NA	NA	NA	NA	NA	NA	NA	NA	0	0	0	0	NA
4		NA		NA	0	0	0	0	0	0	56	NA	NA	NA	NA	NA	NA	NA	39	5	16	0	0	0	0	NA
5		NA		NA	0	0	0	0	0	0	56	NA	NA	NA	NA	NA	NA	NA	15	6	6	0	0	0	0	NA
6		NA		NA	0	0	0	0	0	0	56	NA	NA	NA	NA	NA	NA	NA	NA	NA	NA	0	0	0	0	NA
7		NA		NA	0	0	0	0	0	0	56	NA	NA	NA	NA	NA	NA	NA	38	9	21	0	0	0	0	NA
8		NA		NA	0	0	0	0	0	0	56	NA	NA	NA	NA	NA	NA	NA	25	3	8	0	0	0	0	NA
9		NA		NA	0	0	0	0	0	0	56	NA	NA	NA	NA	NA	NA	NA	3	3	3	0	0	0	0	NA
10		NA		NA	0	0	0	0	0	0	56	NA	NA	NA	NA	NA	NA	NA	12	2	8	0	0	0	0	NA
11		NA		NA	0	0	0	0	0	0	56	NA	NA	NA	NA	NA	NA	NA	8	3	8	0	0	0	0	NA
12		NA		NA	0	0	0	0	0	0	56	NA	NA	NA	NA	NA	NA	NA	64	7	35	0	0	0	0	NA
13	8007300	NA	21617300	NA	0	0	0	0	0	0	56	NA	NA	0.00118605	NA	NA	NA	NA	74	9	31	0	0	0	0	NA
14		NA		NA	0	0	0	0	0	0	56	NA	NA	NA	NA	NA	NA	NA	81	7	18	0	0	0	0	NA
15		47368648		69617300	17	17	8	6	2	50	56	95	0.0199763	0.000769293	NA	0	4	13	123	6	15	0	0	0	0	NA
16		3248502		3249543	1	1	0	0	0	2	56	1	0.572407	NA	NA	NA	NA	NA	2	2	2	0	0	0	0	NA
17		NA		NA	0	0	0	0	0	0	56	NA	NA	NA	NA	NA	NA	NA	2	1	1	0	0	0	0	NA
18		NA		NA	0	0	0	0	0	0	56	NA	NA	NA	NA	NA	NA	NA	5	5	5	0	0	0	0	NA
19		NA		NA	0	0	0	0	0	0	56	NA	NA	NA	NA	NA	NA	NA	NA	NA	NA	0	0	0	0	NA
20		NA		NA	0	0	0	0	0	0	56	NA	NA	NA	NA	NA	NA	NA	NA	NA	NA	0	0	0	0	NA
21		NA		NA	0	0	0	0	0	0	56	NA	NA	NA	NA	NA	NA	NA	NA	NA	NA	0	0	0	0	NA
22		NA		NA	0	0	0	0	0	0	56	NA	NA	NA	NA	NA	NA	NA	NA	NA	NA	0	0	0	0	NA
X		NA		NA	0	0	0	0	0	0	56	NA	NA	NA	NA	NA	NA	NA	20	16	20	0	0	0	0	NA
Mouse 850
chrom	start	end	number_DEL	number_DUP	number_h2hINV	number_t2tINV	number_TRA	clusterSize_including_TRA	number_SVs_sample	number_CNV_segments	pval_fragment_joins	chr_breakpoint_enrichment	pval_exp_chr	pval_exp_cluster	max_number_oscillating_CN_segments_2_states	max_number_oscillating_CN_segments_3_states	number_CN_segments_chr	max_number_oscillating_CN_segments_2_states_chr	max_number_oscillating_CN_segments_3_states_chr	inter_number_DEL	inter_number_h2hINV	inter_number_t2tINV	inter_number_DUP	inter_pval_fragment_joins	inter_other_chroms	inter_other_chroms_coords_all
1	17019026	172440039	1	1	0	4	2	8	44	18	0.171797	0.648147	NA	1.25284e-08	5	5	30	5	10	0	0	0	0	NA
2	15824874	91887928	0	0	2	2	4	8	44	24	1	0.0587283	NA	1.71146e-06	3	9	47	5	19	0	0	0	0	NA
3	NA	NA	0	0	0	0	0	0	44	NA	NA	NA	NA	NA	NA	NA	8	1	3	0	0	0	0	NA
4	NA	NA	0	0	0	0	0	0	44	NA	NA	NA	NA	NA	NA	NA	27	3	11	0	0	0	0	NA
5	NA	NA	0	0	0	0	0	0	44	NA	NA	0.313021	NA	NA	NA	NA	39	5	14	0	0	0	0	NA
6	NA	NA	0	0	0	0	0	0	44	NA	NA	0.294697	NA	NA	NA	NA	61	9	46	0	0	0	0	NA
7	115641481	115641775	1	1	0	0	0	2	44	1	0.572407	NA	NA	NA	NA	NA	152	4	27	0	0	0	0	NA
8	8874513	8875383	0	0	0	2	0	2	44	1	0.11161	0.0115552	NA	NA	NA	NA	30	11	25	0	0	0	0	NA
9	NA	NA	0	0	0	0	0	0	44	NA	NA	0.00462219	NA	NA	NA	NA	29	19	21	0	0	0	0	NA
10	NA	NA	0	0	0	0	0	0	44	NA	NA	NA	NA	NA	NA	NA	19	5	8	0	0	0	0	NA
11	NA	NA	0	0	0	0	0	0	44	NA	NA	NA	NA	NA	NA	NA	25	9	13	0	0	0	0	NA
12	NA	NA	0	0	0	0	0	0	44	NA	NA	NA	NA	NA	NA	NA	32	12	32	0	0	0	0	NA
13	NA	NA	0	0	0	0	0	0	44	NA	NA	0.00292023	NA	NA	NA	NA	11	2	3	0	0	0	0	NA
14	NA	NA	0	0	0	0	0	0	44	NA	NA	0.108553	NA	NA	NA	NA	47	9	22	0	0	0	0	NA
15	9971928	75629718	1	1	2	0	2	6	44	33	0.572407	0.000769293	NA	0.000247015	3	11	52	3	11	0	0	0	0	NA
16	NA	NA	0	0	0	0	0	0	44	NA	NA	0.0824801	NA	NA	NA	NA	13	2	11	0	0	0	0	NA
17	33334822	33338295	0	0	0	2	0	2	44	1	0.11161	0.0841707	NA	NA	NA	NA	72	9	48	0	0	0	0	NA
18	NA	NA	0	0	0	0	0	0	44	NA	NA	0.0827881	NA	NA	NA	NA	3	1	1	0	0	0	0	NA
19	NA	NA	0	0	0	0	0	0	44	NA	NA	NA	NA	NA	NA	NA	7	3	7	0	0	0	0	NA
20	NA	NA	0	0	0	0	0	0	44	NA	NA	NA	NA	NA	NA	NA	NA	NA	NA	0	0	0	0	NA
21	NA	NA	0	0	0	0	0	0	44	NA	NA	NA	NA	NA	NA	NA	NA	NA	NA	0	0	0	0	NA
22	NA	NA	0	0	0	0	0	0	44	NA	NA	NA	NA	NA	NA	NA	NA	NA	NA	0	0	0	0	NA
X	NA	NA	0	0	0	0	0	0	44	NA	NA	NA	NA	NA	NA	NA	53	12	41	0	0	0	0	NA
Mouse 851
chrom	start	end	number_DEL	number_DUP	number_h2hINV	number_t2tINV	number_TRA	clusterSize_including_TRA	number_SVs_sample	number_CNV_segments	pval_fragment_joins	chr_breakpoint_enrichment	pval_exp_chr	pval_exp_cluster	max_number_oscillating_CN_segments_2_states	max_number_oscillating_CN_segments_3_states	number_CN_segments_chr	max_number_oscillating_CN_segments_2_states_chr	max_number_oscillating_CN_segments_3_states_chr	inter_number_DEL	inter_number_h2hINV	inter_number_t2tINV	inter_number_DUP	inter_pval_fragment_joins	inter_other_chroms	inter_other_chroms_coords_all
1	124365293	177697840	4	4	0	0	2	10	459	15	0.0185661	0.00617498	NA	4.44089e-16	3	13	39	9	30	87	82	94	87	0.84125	6	6:16267816-103691588;
2	41001426	41002298	1	1	0	0	0	2	459	1	0.572407	1	NA	NA	NA	NA	41	7	24	0	0	0	0	NA
3	3485729	78205664	1	1	0	2	8	12	459	3	0.11161	5.82317e-10	NA	7.18787e-06	NA	NA	2	1	1	43	4	8	45	1.45296e-12	1_11	1:124365293-177697840;11:69583210-69979172
4	85832638	144032713	3	3	0	0	2	8	459	6	0.0460117	0.00448516	NA	1.38289e-12	1	3	29	6	18	22	2	4	22	2.1965e-06	13	13:69426774-69427400;
5	7766424	150544113	2	2	0	0	0	4	459	3	0.261464	NA	NA	0.0369382	NA	NA	NA	NA	NA	0	0	0	0	NA
6	16267816	103691588	86	86	82	94	20	368	459	667	0.687297	3.69974e-25	0	0	14	16	711	14	22	93	8	16	93	4.84465e-27	15_17_3_4	15:76809060-76822968;17:34310625-34312086 3:3485729-78205664;4:85832638-144032713
7	NA	NA	0	0	0	0	0	0	459	NA	NA	6.04869e-05	2.97588e-11	NA	NA	NA	70	11	30	0	0	0	0	NA
8	NA	NA	0	0	0	0	0	0	459	NA	NA	0.124777	NA	NA	NA	NA	45	12	23	0	0	0	0	NA
9	NA	NA	0	0	0	0	0	0	459	NA	NA	0.294545	NA	NA	NA	NA	2	1	1	0	0	0	0	NA
10	NA	NA	0	0	0	0	0	0	459	NA	NA	NA	NA	NA	NA	NA	18	5	7	0	0	0	0	NA
11	69583210	69979172	2	2	0	0	0	4	459	3	0.261464	1	NA	2.2507e-07	NA	NA	12	6	8	0	0	0	0	NA
12	79108502	79108950	1	1	0	0	0	2	459	1	0.572407	NA	NA	NA	NA	NA	43	9	42	0	0	0	0	NA
13	69426774	69427400	1	1	0	0	0	2	459	1	0.572407	0.000914416	NA	NA	NA	NA	13	3	3	0	0	0	0	NA
14	NA	NA	0	0	0	0	0	0	459	NA	NA	NA	NA	NA	NA	NA	28	3	11	0	0	0	0	NA
15	76809060	76822968	1	1	0	2	6	10	459	1	0.157724	3.50241e-13	NA	2.2507e-07	NA	NA	11	8	8	91	82	94	89	0.831118	6	6:16267816-103691588;
16	NA	NA	0	0	0	0	0	0	459	NA	NA	NA	NA	NA	NA	NA	2	2	2	0	0	0	0	NA
17	34310625	34312086	1	1	0	0	0	2	459	1	0.572407	5.36409e-07	NA	NA	NA	NA	NA	NA	NA	23	2	4	23	8.82347e-07	1	1:124365293-177697840;
18	NA	NA	0	0	0	0	0	0	459	NA	NA	0.00495832	NA	NA	NA	NA	36	11	21	0	0	0	0	NA
19	NA	NA	0	0	0	0	0	0	459	NA	NA	NA	NA	NA	NA	NA	NA	NA	NA	0	0	0	0	NA
20	NA	NA	0	0	0	0	0	0	459	NA	NA	NA	NA	NA	NA	NA	NA	NA	NA	0	0	0	0	NA
21	NA	NA	0	0	0	0	0	0	459	NA	NA	NA	NA	NA	NA	NA	NA	NA	NA	0	0	0	0	NA
22	NA	NA	0	0	0	0	0	0	459	NA	NA	NA	NA	NA	NA	NA	NA	NA	NA	0	0	0	0	NA
X	NA	NA	0	0	0	0	0	0	459	NA	NA	0.371286	NA	NA	NA	NA	43	8	43	0	0	0	0	NA
Mouse 859
chrom	start	end	number_DEL	number_DUP	number_h2hINV	number_t2tINV	number_TRA	clusterSize_including_TRA	number_SVs_sample	number_CNV_segments	pval_fragment_joins	chr_breakpoint_enrichment	pval_exp_chr	pval_exp_cluster	max_number_oscillating_CN_segments_2_states	max_number_oscillating_CN_segments_3_states	number_CN_segments_chr	max_number_oscillating_CN_segments_2_states_chr	max_number_oscillating_CN_segments_3_states_chr	inter_number_DEL	inter_number_h2hINV	inter_number_t2tINV	inter_number_DUP	inter_pval_fragment_joins	inter_other_chroms	inter_other_chroms_coords_all
1	NA	NA	0	0	0	0	0	0	110	NA	NA	0.242181	NA	NA	NA	NA	243	28	90	0	0	0	0	NA
2	92424067	92424743	1	1	0	0	0	2	110	1	0.572407	NA	NA	NA	NA	NA	201	55	90	0	0	0	0	NA
3	24255378	24327694	1	1	0	0	0	2	110	1	0.572407	NA	NA	NA	NA	NA	183	31	55	0	0	0	0	NA
4	NA	NA	0	0	0	0	0	0	110	NA	NA	NA	NA	NA	NA	NA	59	5	18	0	0	0	0	NA
5	NA	NA	0	0	0	0	0	0	110	NA	NA	NA	NA	NA	NA	NA	10	2	10	0	0	0	0	NA
6	144891805	149566425	11	11	26	24	8	80	110	16	0.164619	3.58834e-11	NA	0	0	0	215	17	140	0	0	0	0	NA
7	NA	NA	0	0	0	0	0	0	110	NA	NA	NA	NA	NA	NA	NA	63	6	30	0	0	0	0	NA
8	51245602	94215418	3	3	0	0	4	10	110	101	0.0185661	6.71008e-06	NA	7.55422e-11	9	53	199	18	53	0	0	0	0	NA
9	NA	NA	0	0	0	0	0	0	110	NA	NA	NA	NA	NA	NA	NA	168	15	32	0	0	0	0	NA
10	NA	NA	0	0	0	0	0	0	110	NA	NA	0.102681	NA	NA	NA	NA	157	15	80	0	0	0	0	NA
11	NA	NA	0	0	0	0	0	0	110	NA	NA	NA	NA	NA	NA	NA	50	13	50	0	0	0	0	NA
12	NA	NA	0	0	0	0	0	0	110	NA	NA	NA	NA	NA	NA	NA	106	12	32	0	0	0	0	NA
13	NA	NA	0	0	0	0	0	0	110	NA	NA	NA	NA	NA	NA	NA	212	9	105	0	0	0	0	NA
14	38427379	38433913	1	1	0	0	0	2	110	1	0.572407	NA	NA	NA	NA	NA	204	27	139	0	0	0	0	NA
15	NA	NA	0	0	0	0	0	0	110	NA	NA	NA	NA	NA	NA	NA	62	11	62	0	0	0	0	NA
16	NA	NA	0	0	0	0	0	0	110	NA	NA	0.0395106	NA	NA	NA	NA	3	1	3	0	0	0	0	NA
17	23544402	39843784	0	0	0	2	0	2	110	5	0.11161	0.0403695	NA	NA	1	1	87	6	50	0	0	0	0	NA
18	NA	NA	0	0	0	0	0	0	110	NA	NA	NA	NA	NA	NA	NA	67	5	30	0	0	0	0	NA
19	NA	NA	0	0	0	0	0	0	110	NA	NA	NA	NA	NA	NA	NA	NA	NA	NA	0	0	0	0	NA
20	NA	NA	0	0	0	0	0	0	110	NA	NA	NA	NA	NA	NA	NA	NA	NA	NA	0	0	0	0	NA
21	NA	NA	0	0	0	0	0	0	110	NA	NA	NA	NA	NA	NA	NA	NA	NA	NA	0	0	0	0	NA
22	NA	NA	0	0	0	0	0	0	110	NA	NA	NA	NA	NA	NA	NA	NA	NA	NA	0	0	0	0	NA
X	NA	NA	0	0	0	0	0	0	110	NA	NA	NA	NA	NA	NA	NA	225	15	210	0	0	0	0	NA
Mouse 909
WARNING: QC not met for Shatterseek performance - event on chromosome 14 not detected by Shatterseek
chrom	start	end	number_DEL	number_DUP	number_h2hINV	number_t2tINV	number_TRA	clusterSize_including_TRA	number_SVs_sample	number_CNV_segments	pval_fragment_joins	chr_breakpoint_enrichment	pval_exp_chr	pval_exp_cluster	max_number_oscillating_CN_segments_2_states	max_number_oscillating_CN_segments_3_states	number_CN_segments_chr	max_number_oscillating_CN_segments_2_states_chr	max_number_oscillating_CN_segments_3_states_chr	inter_number_DEL	inter_number_h2hINV	inter_number_t2tINV	inter_number_DUP	inter_pval_fragment_joins	inter_other_chroms	inter_other_chroms_coords_all
1	21405922	27751340	3	3	2	2	2	12	251	21	0.572407	0.00617498	NA	0	3	12	247	13	56	4	0	4	6	0.142974	6	6:143059084-147806004;
2	118981409	119880030	1	1	2	4	0	8	251	1	0.391625	0.463256	NA	2.53131e-14	NA	NA	171	13	33	0	0	0	0	NA
3	NA	NA	0	0	0	0	0	0	251	NA	NA	NA	NA	NA	NA	NA	55	22	31	0	0	0	0	NA
4	51004176	134500735	5	5	0	0	1	11	251	45	0.0107823	0.0669713	NA	0	7	35	138	7	50	0	0	0	0	NA
5	92811730	114842451	2	2	0	0	0	4	251	4	0.261464	5.22649e-11	0	2.2507e-07	1	1	26	11	18	0	0	0	0	NA
6	143059084	147806004	1	1	0	4	2	8	251	1	0.171797	3.28019e-06	2.2309e-07	1.38289e-12	NA	NA	259	10	74	0	0	0	0	NA
7	44376279	44474716	1	1	0	0	0	2	251	1	0.572407	0.00881001	NA	NA	NA	NA	113	18	19	0	0	0	0	NA
8	NA	NA	0	0	0	0	0	0	251	NA	NA	NA	NA	NA	NA	NA	202	35	73	0	0	0	0	NA
9	NA	NA	0	0	0	0	0	0	251	NA	NA	0.00129574	NA	NA	NA	NA	NA	NA	NA	0	0	0	0	NA
10	18700470	45126641	4	4	6	2	12	28	251	27	0.0594224	1.87126e-19	1.11022e-16	0	21	25	190	26	118	10	0	0	8	0.000356113	5	5:92811730-114842451;
11	28900667	81701986	3	3	0	0	0	6	251	76	0.11161	0.325491	NA	8.31061e-11	13	50	164	26	88	0	0	0	0	NA
12	39870241	100584086	2	2	0	0	4	8	251	13	0.0460117	4.81772e-06	NA	2.43944e-07	4	5	49	10	32	67	6	10	67	4.86957e-20	11	11:28900667-81701986;
13	3614574	101035484	3	3	0	0	2	8	251	124	0.0460117	0.00118605	NA	4.66858e-05	23	45	139	23	45	66	6	10	66	1.24948e-19	4	4:51004176-134500735;
14	90796209	91311872	1	1	0	0	0	2	251	3	0.572407	0.094521	NA	NA	NA	NA	129	7	24	0	0	0	0	NA
15	62863459	73526307	2	2	0	0	0	4	251	19	0.261464	NA	NA	2.2507e-07	5	17	79	19	44	0	0	0	0	NA
16	5760844	85289023	20	20	2	0	6	48	251	101	7.69512e-09	3.65993e-10	NA	0	16	79	130	16	88	9	2	2	7	0.0550439	1_5	1:21405922-27751340;5:92811730-114842451
17	25066097	67273128	3	3	0	0	0	6	251	57	0.11161	0.0616179	NA	1.40147e-10	9	26	56	9	26	0	0	0	0	NA
18	43089210	78716717	2	2	0	0	0	4	251	2	0.261464	NA	NA	2.25072e-07	NA	NA	11	5	9	0	0	0	0	NA
19	28545641	28546297	1	1	0	0	0	2	251	1	0.572407	0.29499	NA	NA	NA	NA	20	3	10	0	0	0	0	NA
20	NA	NA	0	0	0	0	0	0	251	NA	NA	NA	NA	NA	NA	NA	NA	NA	NA	0	0	0	0	NA
21	NA	NA	0	0	0	0	0	0	251	NA	NA	NA	NA	NA	NA	NA	NA	NA	NA	0	0	0	0	NA
22	NA	NA	0	0	0	0	0	0	251	NA	NA	NA	NA	NA	NA	NA	NA	NA	NA	0	0	0	0	NA
X	NA	NA	0	0	0	0	0	0	251	NA	NA	0.528602	NA	NA	NA	NA	157	16	126	0	0	0	0	NA
Mouse 934
chrom	start	end	number_DEL	number_DUP	number_h2hINV	number_t2tINV	number_TRA	clusterSize_including_TRA	number_SVs_sample	number_CNV_segments	pval_fragment_joins	chr_breakpoint_enrichment	pval_exp_chr	pval_exp_cluster	max_number_oscillating_CN_segments_2_states	max_number_oscillating_CN_segments_3_states	number_CN_segments_chr	max_number_oscillating_CN_segments_2_states_chr	max_number_oscillating_CN_segments_3_states_chr	inter_number_DEL	inter_number_h2hINV	inter_number_t2tINV	inter_number_DUP	inter_pval_fragment_joins	inter_other_chroms	inter_other_chroms_coords_all
1	66119895	66195046	0	0	2	2	0	4	62	2	0.261464	NA	NA	2.2507e-07	NA	NA	319	17	212	0	0	0	0	NA
2	91812986	91818109	0	0	2	2	0	4	62	1	0.261464	NA	NA	2.2507e-07	NA	NA	325	15	315	0	0	0	0	NA
3	148894106	148927197	1	1	0	4	0	6	62	2	0.11161	0.68376	NA	7.55027e-11	NA	NA	160	11	59	0	0	0	0	NA
4	NA	NA	0	0	0	0	0	0	62	NA	NA	NA	NA	NA	NA	NA	218	8	72	0	0	0	0	NA
5	20703043	23201903	1	1	0	0	0	2	62	2	0.572407	0.660689	NA	NA	NA	NA	75	14	21	0	0	0	0	NA
6	NA	NA	0	0	0	0	0	0	62	NA	NA	NA	NA	NA	NA	NA	372	54	372	0	0	0	0	NA
7	102339465	102707307	1	1	0	0	0	2	62	1	0.572407	1.96037e-12	0	NA	NA	NA	93	8	49	0	0	0	0	NA
8	NA	NA	0	0	0	0	0	0	62	NA	NA	NA	NA	NA	NA	NA	124	10	124	0	0	0	0	NA
9	NA	NA	0	0	0	0	0	0	62	NA	NA	NA	NA	NA	NA	NA	293	10	166	0	0	0	0	NA
10	14701352	14701590	1	1	0	0	0	2	62	1	0.572407	NA	NA	NA	NA	NA	320	88	237	0	0	0	0	NA
11	NA	NA	0	0	0	0	0	0	62	NA	NA	NA	NA	NA	NA	NA	100	22	73	0	0	0	0	NA
12	NA	NA	0	0	0	0	0	0	62	NA	NA	0.310936	NA	NA	NA	NA	101	7	49	0	0	0	0	NA
13	29608652	112488472	2	2	0	0	8	12	62	131	0.00738316	1.97886e-12	NA	2.59663e-07	11	92	199	11	148	14	0	4	14	0.000273399	7	7:102339465-102707307;
14	37638243	37641757	0	0	0	2	0	2	62	2	0.11161	NA	NA	NA	NA	NA	301	11	107	0	0	0	0	NA
15	NA	NA	0	0	0	0	0	0	62	NA	NA	NA	NA	NA	NA	NA	107	64	107	0	0	0	0	NA
16	24228279	24231122	2	2	0	0	0	4	62	1	0.261464	NA	NA	2.2507e-07	NA	NA	111	10	96	0	0	0	0	NA
17	NA	NA	0	0	0	0	0	0	62	NA	NA	1.43469e-07	NA	NA	NA	NA	182	13	93	0	0	0	0	NA
18	NA	NA	0	0	0	0	0	0	62	NA	NA	1.33321e-07	NA	NA	NA	NA	243	8	200	0	0	0	0	NA
19	NA	NA	0	0	0	0	0	0	62	NA	NA	NA	NA	NA	NA	NA	NA	NA	NA	0	0	0	0	NA
20	NA	NA	0	0	0	0	0	0	62	NA	NA	NA	NA	NA	NA	NA	NA	NA	NA	0	0	0	0	NA
21	NA	NA	0	0	0	0	0	0	62	NA	NA	NA	NA	NA	NA	NA	NA	NA	NA	0	0	0	0	NA
22	NA	NA	0	0	0	0	0	0	62	NA	NA	NA	NA	NA	NA	NA	NA	NA	NA	0	0	0	0	NA
X	NA	NA	0	0	0	0	0	0	62	NA	NA	NA	NA	NA	NA	NA	207	15	165	0	0	0	0	NA
Mouse 1187
chrom	start	end	number_DEL	number_DUP	number_h2hINV	number_t2tINV	number_TRA	clusterSize_including_TRA	number_SVs_sample	number_CNV_segments	pval_fragment_joins	chr_breakpoint_enrichment	pval_exp_chr	pval_exp_cluster	max_number_oscillating_CN_segments_2_states	max_number_oscillating_CN_segments_3_states	number_CN_segments_chr	max_number_oscillating_CN_segments_2_states_chr	max_number_oscillating_CN_segments_3_states_chr	inter_number_DEL	inter_number_h2hINV	inter_number_t2tINV	inter_number_DUP	inter_pval_fragment_joins	inter_other_chroms	inter_other_chroms_coords_all
1	173310356	174282030	0	0	0	2	0	2	78	1	0.11161	0.0669597	NA	NA	NA	NA	13	13	13	0	0	0	0	NA
2	156356181	160614642	2	2	2	4	2	12	78	28	0.881015	0.081471	NA	0	7	11	72	15	28	0	0	0	0	NA
3	NA	NA	0	0	0	0	0	0	78	NA	NA	NA	NA	NA	NA	NA	12	3	9	0	0	0	0	NA
4	3056589	3058469	1	1	0	0	0	2	78	1	0.572407	0.00153981	NA	NA	NA	NA	32	8	20	0	0	0	0	NA
5	133376430	149981011	2	2	4	4	0	12	78	24	0.721233	0.0333938	NA	0	3	15	43	3	15	0	0	0	0	NA
6	33712581	33722233	1	1	0	2	2	6	78	2	0.34303	0.000871247	NA	4.12231e-09	NA	NA	19	8	8	0	0	0	0	NA
7	17296016	68245025	4	4	0	0	0	8	78	29	0.0460117	NA	NA	4.29656e-14	7	22	46	8	41	0	0	0	0	NA
8	51472290	86580324	2	2	0	0	0	4	78	2	0.261464	NA	NA	2.25513e-07	NA	NA	9	9	9	0	0	0	0	NA
9	NA	NA	0	0	0	0	0	0	78	NA	NA	NA	NA	NA	NA	NA	26	18	26	0	0	0	0	NA
10	NA	NA	0	0	0	0	0	0	78	NA	NA	0.0119537	NA	NA	NA	NA	13	3	7	0	0	0	0	NA
11	NA	NA	0	0	0	0	0	0	78	NA	NA	0.237983	NA	NA	NA	NA	4	1	1	0	0	0	0	NA
12	NA	NA	0	0	0	0	0	0	78	NA	NA	0.240444	NA	NA	NA	NA	64	8	30	0	0	0	0	NA
13	34359138	63527413	1	1	0	2	0	4	78	7	0.572407	0.00437684	NA	2.25335e-07	1	1	39	8	20	0	0	0	0	NA
14	NA	NA	0	0	0	0	0	0	78	NA	NA	0.129463	NA	NA	NA	NA	41	10	41	0	0	0	0	NA
15	8773669	8773893	1	1	0	0	0	2	78	1	0.572407	NA	NA	NA	NA	NA	29	11	29	0	0	0	0	NA
16	NA	NA	0	0	0	0	0	0	78	NA	NA	NA	NA	NA	NA	NA	15	13	15	0	0	0	0	NA
17	37304515	39849098	2	2	0	0	0	4	78	1	0.261464	0.100932	NA	2.2507e-07	NA	NA	80	8	40	0	0	0	0	NA
18	NA	NA	0	0	0	0	0	0	78	NA	NA	NA	NA	NA	NA	NA	NA	NA	NA	0	0	0	0	NA
19	NA	NA	0	0	0	0	0	0	78	NA	NA	NA	NA	NA	NA	NA	6	2	3	0	0	0	0	NA
20	NA	NA	0	0	0	0	0	0	78	NA	NA	NA	NA	NA	NA	NA	NA	NA	NA	0	0	0	0	NA
21	NA	NA	0	0	0	0	0	0	78	NA	NA	NA	NA	NA	NA	NA	NA	NA	NA	0	0	0	0	NA
22	NA	NA	0	0	0	0	0	0	78	NA	NA	NA	NA	NA	NA	NA	NA	NA	NA	0	0	0	0	NA
X	NA	NA	0	0	0	0	0	0	78	NA	NA	NA	NA	NA	NA	NA	21	4	21	0	0	0	0	NA
Mouse 1197
chrom	start	end	number_DEL	number_DUP	number_h2hINV	number_t2tINV	number_TRA	clusterSize_including_TRA	number_SVs_sample	number_CNV_segments	pval_fragment_joins	chr_breakpoint_enrichment	pval_exp_chr	pval_exp_cluster	max_number_oscillating_CN_segments_2_states	max_number_oscillating_CN_segments_3_states	number_CN_segments_chr	max_number_oscillating_CN_segments_2_states_chr	max_number_oscillating_CN_segments_3_states_chr	inter_number_DEL	inter_number_h2hINV	inter_number_t2tINV	inter_number_DUP	inter_pval_fragment_joins	inter_other_chroms	inter_other_chroms_coords_all
1	109502143	109506764	1	1	0	0	0	2	52	1	0.572407	NA	NA	NA	NA	NA	13	7	7	0	0	0	0	NA
2	157701084	157702424	0	0	0	2	0	2	52	1	0.11161	NA	NA	NA	NA	NA	NA	NA	NA	0	0	0	0	NA
3	3004611	94723957	3	3	0	0	0	6	52	18	0.11161	NA	NA	6.76036e-05	7	16	28	7	28	0	0	0	0	NA
4	3050108	133185546	3	3	0	0	0	6	52	46	0.11161	NA	NA	0.00216833	7	44	56	7	56	0	0	0	0	NA
5	130619458	143415615	4	4	0	0	0	8	52	18	0.0460117	NA	NA	2.53131e-14	3	16	58	8	33	0	0	0	0	NA
6	NA	NA	0	0	0	0	0	0	52	NA	NA	0.0199335	NA	NA	NA	NA	48	7	48	0	0	0	0	NA
7	115958644	119679845	1	1	0	0	0	2	52	2	0.572407	NA	NA	NA	NA	NA	73	18	73	0	0	0	0	NA
8	NA	NA	0	0	0	0	0	0	52	NA	NA	NA	NA	NA	NA	NA	28	9	28	0	0	0	0	NA
9	NA	NA	0	0	0	0	0	0	52	NA	NA	NA	NA	NA	NA	NA	15	6	15	0	0	0	0	NA
10	125968732	125973284	1	1	0	0	0	2	52	1	0.572407	NA	NA	NA	NA	NA	9	2	9	0	0	0	0	NA
11	3191228	118635568	1	1	0	2	0	4	52	2	0.572407	NA	NA	0.036679	NA	NA	NA	NA	NA	0	0	0	0	NA
12	40493722	116029182	3	3	0	0	2	8	52	7	0.0292909	0.0123614	NA	1.61304e-12	3	5	54	35	54	0	0	0	0	NA
13	63557495	63565008	1	1	0	0	0	2	52	1	0.572407	NA	NA	NA	NA	NA	5	1	5	0	0	0	0	NA
14	NA	NA	0	0	0	0	0	0	52	NA	NA	NA	NA	NA	NA	NA	102	10	23	0	0	0	0	NA
15	102152231	102153060	1	1	0	0	0	2	52	1	0.572407	NA	NA	NA	NA	NA	55	8	55	0	0	0	0	NA
16	NA	NA	0	0	0	0	0	0	52	NA	NA	NA	NA	NA	NA	NA	14	6	14	0	0	0	0	NA
17	3013407	39849108	2	2	0	0	4	8	52	1	0.0292909	5.36409e-07	NA	0.00149628	NA	NA	NA	NA	NA	22	0	4	24	7.20233e-08	12	12:40493722-116029182;
18	NA	NA	0	0	0	0	0	0	52	NA	NA	NA	NA	NA	NA	NA	NA	NA	NA	0	0	0	0	NA
19	57478491	57478774	1	1	0	0	0	2	52	1	0.572407	NA	NA	NA	NA	NA	17	7	17	0	0	0	0	NA
20	NA	NA	0	0	0	0	0	0	52	NA	NA	NA	NA	NA	NA	NA	NA	NA	NA	0	0	0	0	NA
21	NA	NA	0	0	0	0	0	0	52	NA	NA	NA	NA	NA	NA	NA	NA	NA	NA	0	0	0	0	NA
22	NA	NA	0	0	0	0	0	0	52	NA	NA	NA	NA	NA	NA	NA	NA	NA	NA	0	0	0	0	NA
X	NA	NA	0	0	0	0	0	0	52	NA	NA	NA	NA	NA	NA	NA	21	8	21	0	0	0	0	NA
Mouse 1206
chrom	refined start	start	refined end	end	number_DEL	number_DUP	number_h2hINV	number_t2tINV	number_TRA	clusterSize_including_TRA	number_SVs_sample	number_CNV_segments	pval_fragment_joins	chr_breakpoint_enrichment	pval_exp_chr	pval_exp_cluster	max_number_oscillating_CN_segments_2_states	max_number_oscillating_CN_segments_3_states	number_CN_segments_chr	max_number_oscillating_CN_segments_2_states_chr	max_number_oscillating_CN_segments_3_states_chr	inter_number_DEL	inter_number_h2hINV	inter_number_t2tINV	inter_number_DUP	inter_pval_fragment_joins	inter_other_chroms	inter_other_chroms_coords_all
1		54241328		54241514	0	0	2	0	0	2	172	1	0.11161	NA	NA	NA	NA	NA	9	2	7	0	0	0	0	NA
2		73846452		73853794	1	1	0	0	0	2	172	1	0.572407	NA	NA	NA	NA	NA	28	13	28	0	0	0	0	NA
3		NA		NA	0	0	0	0	0	0	172	NA	NA	NA	NA	NA	NA	NA	15	5	9	0	0	0	0	NA
4		3065539		57094528	5	5	0	0	0	10	172	6	0.0185661	0.391164	NA	1.91866e-05	4	4	21	6	6	0	0	0	0	NA
5		128535461		151500718	6	6	10	10	0	32	172	79	0.572407	0.0333938	NA	0	7	55	101	7	56	0	0	0	0	NA
6	95000000	99523764	145000000	126620810	3	3	0	2	0	8	172	27	0.391625	NA	NA	2.53131e-14	5	15	124	22	42	0	0	0	0	NA
7		33290727		38191099	4	4	0	2	0	10	172	3	0.221385	0.292337	NA	0	NA	NA	39	8	34	0	0	0	0	NA
8		88564265		88573069	3	3	0	2	2	10	172	2	0.221385	0.000362278	NA	4.44089e-16	NA	NA	22	9	9	0	0	0	0	NA
9		38499744		38506345	1	1	0	0	0	2	172	1	0.572407	NA	NA	NA	NA	NA	NA	NA	NA	0	0	0	0	NA
10		72757480		73068278	2	2	0	2	0	6	172	4	0.572407	0.233704	NA	7.55027e-11	2	2	49	7	36	0	0	0	0	NA
11		3192765		3193120	1	1	0	0	0	2	172	1	0.572407	NA	NA	NA	NA	NA	10	5	5	0	0	0	0	NA
12		105064908		105066776	1	1	0	0	0	2	172	1	0.572407	NA	NA	NA	NA	NA	38	9	38	0	0	0	0	NA
13		30236383	66000000	45451988	7	7	2	2	0	18	172	61	0.135353	4.25884e-05	NA	0	4	14	149	6	17	0	0	0	0	NA
14		NA		NA	0	0	0	0	0	0	172	NA	NA	0.00316219	NA	NA	NA	NA	81	12	23	0	0	0	0	NA
15		96499096		96996502	1	1	0	0	4	6	172	4	0.11161	1.26143e-05	NA	2.2507e-07	1	2	30	24	24	0	0	0	0	NA
16		NA		NA	0	0	0	0	0	0	172	NA	NA	0.0989442	NA	NA	NA	NA	3	1	3	0	0	0	0	NA
17		NA		NA	0	0	0	0	0	0	172	NA	NA	0.00183562	NA	NA	NA	NA	71	23	29	0	0	0	0	NA
18		60274688		60291808	0	0	0	2	0	2	172	1	0.11161	NA	NA	NA	NA	NA	NA	NA	NA	0	0	0	0	NA
19		NA		NA	0	0	0	0	0	0	172	NA	NA	0.0582626	NA	NA	NA	NA	12	5	12	0	0	0	0	NA
20		NA		NA	0	0	0	0	0	0	172	NA	NA	NA	NA	NA	NA	NA	NA	NA	NA	0	0	0	0	NA
21		NA		NA	0	0	0	0	0	0	172	NA	NA	NA	NA	NA	NA	NA	NA	NA	NA	0	0	0	0	NA
22		NA		NA	0	0	0	0	0	0	172	NA	NA	NA	NA	NA	NA	NA	NA	NA	NA	0	0	0	0	NA
X		NA		NA	0	0	0	0	0	0	172	NA	NA	NA	NA	NA	NA	NA	42	26	42	0	0	0	0	NA
Mouse 1207
chrom	start	end	number_DEL	number_DUP	number_h2hINV	number_t2tINV	number_TRA	clusterSize_including_TRA	number_SVs_sample	number_CNV_segments	pval_fragment_joins	chr_breakpoint_enrichment	pval_exp_chr	pval_exp_cluster	max_number_oscillating_CN_segments_2_states	max_number_oscillating_CN_segments_3_states	number_CN_segments_chr	max_number_oscillating_CN_segments_2_states_chr	max_number_oscillating_CN_segments_3_states_chr	inter_number_DEL	inter_number_h2hINV	inter_number_t2tINV	inter_number_DUP	inter_pval_fragment_joins	inter_other_chroms	inter_other_chroms_coords_all
1	NA	NA	0	0	0	0	0	0	115	NA	NA	NA	NA	NA	NA	NA	20	10	20	0	0	0	0	NA
2	56710465	56712609	1	1	0	0	0	2	115	1	0.572407	NA	NA	NA	NA	NA	77	23	77	0	0	0	0	NA
3	NA	NA	0	0	0	0	0	0	115	NA	NA	0.283658	NA	NA	NA	NA	63	9	33	0	0	0	0	NA
4	3064929	3082366	3	3	0	0	0	6	115	1	0.11161	NA	NA	7.55027e-11	NA	NA	41	11	28	0	0	0	0	NA
5	NA	NA	0	0	0	0	0	0	115	NA	NA	0.241645	NA	NA	NA	NA	24	4	7	0	0	0	0	NA
6	NA	NA	0	0	0	0	0	0	115	NA	NA	0.226438	NA	NA	NA	NA	85	22	71	0	0	0	0	NA
7	137984904	145332733	8	8	14	10	6	46	115	51	0.811771	7.89182e-05	NA	0	5	33	105	11	41	0	0	0	0	NA
8	NA	NA	0	0	0	0	0	0	115	NA	NA	0.00582261	NA	NA	NA	NA	14	3	5	0	0	0	0	NA
9	NA	NA	0	0	0	0	0	0	115	NA	NA	NA	NA	NA	NA	NA	78	27	43	0	0	0	0	NA
10	109452755	109459465	1	1	0	0	0	2	115	1	0.572407	0.14943	NA	NA	NA	NA	24	4	12	0	0	0	0	NA
11	3192765	3193120	1	1	0	0	0	2	115	1	0.572407	NA	NA	NA	NA	NA	4	1	1	0	0	0	0	NA
12	13873854	13875076	0	0	2	0	0	2	115	1	0.11161	NA	NA	NA	NA	NA	55	11	40	0	0	0	0	NA
13	58067188	63517644	3	3	0	0	6	12	115	12	0.00541582	1.66844e-09	NA	7.55027e-11	3	6	83	6	23	10	14	10	12	0.811771	7	7:137984904-145332733;
14	NA	NA	0	0	0	0	0	0	115	NA	NA	NA	NA	NA	NA	NA	77	21	77	0	0	0	0	NA
15	68178795	68183123	1	1	0	0	0	2	115	3	0.572407	NA	NA	NA	NA	NA	56	23	56	0	0	0	0	NA
16	NA	NA	0	0	0	0	0	0	115	NA	NA	NA	NA	NA	NA	NA	7	2	5	0	0	0	0	NA
17	26907064	39849098	1	1	2	4	2	10	115	1	0.572407	0.00057618	NA	4.44089e-16	NA	NA	43	31	43	0	0	0	0	NA
18	NA	NA	0	0	0	0	0	0	115	NA	NA	NA	NA	NA	NA	NA	27	19	19	0	0	0	0	NA
19	NA	NA	0	0	0	0	0	0	115	NA	NA	NA	NA	NA	NA	NA	13	13	13	0	0	0	0	NA
20	NA	NA	0	0	0	0	0	0	115	NA	NA	NA	NA	NA	NA	NA	NA	NA	NA	0	0	0	0	NA
21	NA	NA	0	0	0	0	0	0	115	NA	NA	NA	NA	NA	NA	NA	NA	NA	NA	0	0	0	0	NA
22	NA	NA	0	0	0	0	0	0	115	NA	NA	NA	NA	NA	NA	NA	NA	NA	NA	0	0	0	0	NA
X	NA	NA	0	0	0	0	0	0	115	NA	NA	0.539997	NA	NA	NA	NA	49	27	49	0	0	0	0	NA
Mouse 1224
chrom	start	end	number_DEL	number_DUP	number_h2hINV	number_t2tINV	number_TRA	clusterSize_including_TRA	number_SVs_sample	number_CNV_segments	pval_fragment_joins	chr_breakpoint_enrichment	pval_exp_chr	pval_exp_cluster	max_number_oscillating_CN_segments_2_states	max_number_oscillating_CN_segments_3_states	number_CN_segments_chr	max_number_oscillating_CN_segments_2_states_chr	max_number_oscillating_CN_segments_3_states_chr	inter_number_DEL	inter_number_h2hINV	inter_number_t2tINV	inter_number_DUP	inter_pval_fragment_joins	inter_other_chroms	inter_other_chroms_coords_all
1	NA	NA	0	0	0	0	0	0	76	NA	NA	NA	NA	NA	NA	NA	6	1	1	0	0	0	0	NA
2	NA	NA	0	0	0	0	0	0	76	NA	NA	NA	NA	NA	NA	NA	6	6	6	0	0	0	0	NA
3	78486253	78496418	0	0	2	0	0	2	76	1	0.11161	NA	NA	NA	NA	NA	4	1	1	0	0	0	0	NA
4	145537427	147514648	1	1	0	0	0	2	76	2	0.572407	NA	NA	NA	NA	NA	35	5	17	0	0	0	0	NA
5	108921318	108983794	1	1	0	0	0	2	76	1	0.572407	NA	NA	NA	NA	NA	29	8	27	0	0	0	0	NA
6	NA	NA	0	0	0	0	0	0	76	NA	NA	0.0199335	NA	NA	NA	NA	NA	NA	NA	0	0	0	0	NA
7	139310886	145112159	0	0	0	4	0	4	76	1	0.00738316	NA	NA	2.2507e-07	NA	NA	25	14	25	0	0	0	0	NA
8	NA	NA	0	0	0	0	0	0	76	NA	NA	NA	NA	NA	NA	NA	6	3	3	0	0	0	0	NA
9	NA	NA	0	0	0	0	0	0	76	NA	NA	NA	NA	NA	NA	NA	NA	NA	NA	0	0	0	0	NA
10	NA	NA	0	0	0	0	0	0	76	NA	NA	NA	NA	NA	NA	NA	3	1	3	0	0	0	0	NA
11	3191228	3193120	2	2	0	0	0	4	76	1	0.261464	NA	NA	2.2507e-07	NA	NA	8	5	5	0	0	0	0	NA
12	NA	NA	0	0	0	0	0	0	76	NA	NA	NA	NA	NA	NA	NA	83	7	21	0	0	0	0	NA
13	57946121	58797842	1	1	2	0	0	4	76	5	0.572407	0.00679376	NA	2.2507e-07	2	2	23	3	19	0	0	0	0	NA
14	84192434	84194517	1	1	0	0	0	2	76	1	0.572407	NA	NA	NA	NA	NA	22	5	22	0	0	0	0	NA
15	42165747	69206394	5	5	4	14	0	28	76	123	0.0241035	NA	NA	0	5	17	150	9	38	0	0	0	0	NA
16	NA	NA	0	0	0	0	0	0	76	NA	NA	NA	NA	NA	NA	NA	4	1	2	0	0	0	0	NA
17	3006292	88509733	4	4	0	0	2	10	76	17	0.0185661	0.000732399	NA	6.96726e-10	9	13	18	9	16	2	2	0	2	0.572407	13	13:57946121-58797842;
18	3011280	3012170	1	1	0	0	0	2	76	1	0.572407	0.000718412	NA	NA	NA	NA	NA	NA	NA	0	0	0	0	NA
19	NA	NA	0	0	0	0	0	0	76	NA	NA	NA	NA	NA	NA	NA	7	1	7	0	0	0	0	NA
20	NA	NA	0	0	0	0	0	0	76	NA	NA	NA	NA	NA	NA	NA	NA	NA	NA	0	0	0	0	NA
21	NA	NA	0	0	0	0	0	0	76	NA	NA	NA	NA	NA	NA	NA	NA	NA	NA	0	0	0	0	NA
22	NA	NA	0	0	0	0	0	0	76	NA	NA	NA	NA	NA	NA	NA	NA	NA	NA	0	0	0	0	NA
X	NA	NA	0	0	0	0	0	0	76	NA	NA	NA	NA	NA	NA	NA	24	12	24	0	0	0	0	NA
Mouse 270
chrom	start	end	number_DEL	number_DUP	number_h2hINV	number_t2tINV	number_TRA	clusterSize_including_TRA	number_SVs_sample	number_CNV_segments	pval_fragment_joins	chr_breakpoint_enrichment	pval_exp_chr	pval_exp_cluster	max_number_oscillating_CN_segments_2_states	max_number_oscillating_CN_segments_3_states	number_CN_segments_chr	max_number_oscillating_CN_segments_2_states_chr	max_number_oscillating_CN_segments_3_states_chr	inter_number_DEL	inter_number_h2hINV	inter_number_t2tINV	inter_number_DUP	inter_pval_fragment_joins	inter_other_chroms	inter_other_chroms_coords_all
1	NA	NA	0	0	0	0	0	0	70	NA	NA	1	NA	NA	NA	NA	1449	72	371	0	0	0	0	NA
2	NA	NA	0	0	0	0	0	0	70	NA	NA	NA	NA	NA	NA	NA	1549	127	808	0	0	0	0	NA
3	3001217	3007843	2	2	0	0	0	4	70	1	0.261464	NA	NA	2.2507e-07	NA	NA	1336	90	1165	0	0	0	0	NA
4	NA	NA	0	0	0	0	0	0	70	NA	NA	NA	NA	NA	NA	NA	907	67	411	0	0	0	0	NA
5	NA	NA	0	0	0	0	0	0	70	NA	NA	NA	NA	NA	NA	NA	910	220	782	0	0	0	0	NA
6	NA	NA	0	0	0	0	0	0	70	NA	NA	0.684082	NA	NA	NA	NA	1239	60	442	0	0	0	0	NA
7	NA	NA	0	0	0	0	0	0	70	NA	NA	5.55102e-27	0	NA	NA	NA	971	80	339	0	0	0	0	NA
8	NA	NA	0	0	0	0	0	0	70	NA	NA	NA	NA	NA	NA	NA	392	88	220	0	0	0	0	NA
9	124422465	124441144	1	1	0	0	0	2	70	1	0.572407	NA	NA	NA	NA	NA	404	98	404	0	0	0	0	NA
10	71031369	71032561	1	1	0	0	0	2	70	1	0.572407	0.370802	NA	NA	NA	NA	969	65	70	0	0	0	0	NA
11	3192765	112641158	3	3	0	0	0	6	70	729	0.11161	NA	NA	4.68385e-05	40	63	747	40	63	0	0	0	0	NA
12	NA	NA	0	0	0	0	0	0	70	NA	NA	0.379971	NA	NA	NA	NA	406	14	154	0	0	0	0	NA
13	16232918	116152275	1	1	0	10	24	36	70	584	0.00102101	7.74899e-36	0	0	14	273	713	32	273	0	0	0	0	NA
14	NA	NA	0	0	0	0	0	0	70	NA	NA	NA	NA	NA	NA	NA	815	83	449	0	0	0	0	NA
15	NA	NA	0	0	0	0	0	0	70	NA	NA	NA	NA	NA	NA	NA	592	101	407	0	0	0	0	NA
16	NA	NA	0	0	0	0	0	0	70	NA	NA	NA	NA	NA	NA	NA	775	69	727	0	0	0	0	NA
17	3013362	3013901	1	1	0	0	0	2	70	1	0.572407	NA	NA	NA	NA	NA	658	57	226	0	0	0	0	NA
18	NA	NA	0	0	0	0	0	0	70	NA	NA	NA	NA	NA	NA	NA	286	82	284	0	0	0	0	NA
19	NA	NA	0	0	0	0	0	0	70	NA	NA	NA	NA	NA	NA	NA	445	25	445	0	0	0	0	NA
20	NA	NA	0	0	0	0	0	0	70	NA	NA	NA	NA	NA	NA	NA	NA	NA	NA	0	0	0	0	NA
21	NA	NA	0	0	0	0	0	0	70	NA	NA	NA	NA	NA	NA	NA	NA	NA	NA	0	0	0	0	NA
22	NA	NA	0	0	0	0	0	0	70	NA	NA	NA	NA	NA	NA	NA	NA	NA	NA	0	0	0	0	NA
X	NA	NA	0	0	0	0	0	0	70	NA	NA	NA	NA	NA	NA	NA	1696	541	1696	0	0	0	0	NA
Mouse NXP005
chrom	revised start	start	end	number_DEL	number_DUP	number_h2hINV	number_t2tINV	number_TRA	clusterSize_including_TRA	number_SVs_sample	number_CNV_segments	pval_fragment_joins	chr_breakpoint_enrichment	pval_exp_chr	pval_exp_cluster	max_number_oscillating_CN_segments_2_states	max_number_oscillating_CN_segments_3_states	number_CN_segments_chr	max_number_oscillating_CN_segments_2_states_chr	max_number_oscillating_CN_segments_3_states_chr	inter_number_DEL	inter_number_h2hINV	inter_number_t2tINV	inter_number_DUP	inter_pval_fragment_joins	inter_other_chroms	inter_other_chroms_coords_all
1		NA	NA	0	0	0	0	0	0	427	NA	NA	NA	NA	NA	NA	NA	NA	NA	NA	0	0	0	0	NA
2		6887262	6908517	2	2	0	0	0	4	427	1	0.261464	NA	NA	2.2507e-07	NA	NA	2	1	1	0	0	0	0	NA
3		18964166	18980079	1	1	0	0	0	2	427	1	0.572407	NA	NA	NA	NA	NA	23	5	13	0	0	0	0	NA
4		113412095	114256438	1	1	0	0	0	2	427	6	0.572407	0.198274	NA	NA	1	4	66	32	66	0	0	0	0	NA
5		7956151	134486141	2	2	0	0	0	4	427	6	0.261464	NA	NA	0.0367414	2	2	4	2	2	0	0	0	0	NA
6		NA	NA	0	0	0	0	0	0	427	NA	NA	0.051526	NA	NA	NA	NA	126	69	88	0	0	0	0	NA
7		NA	NA	0	0	0	0	0	0	427	NA	NA	NA	NA	NA	NA	NA	38	25	38	0	0	0	0	NA
8		NA	NA	0	0	0	0	0	0	427	NA	NA	0.0960044	NA	NA	NA	NA	76	21	41	0	0	0	0	NA
9		NA	NA	0	0	0	0	0	0	427	NA	NA	NA	NA	NA	NA	NA	39	12	37	0	0	0	0	NA
10		38817161	67445616	2	2	0	0	0	4	427	26	0.261464	0.185626	NA	2.32295e-07	24	24	120	46	120	0	0	0	0	NA
11		68213027	119475130	1	1	0	2	0	4	427	1	0.572407	NA	NA	2.43443e-07	NA	NA	32	5	10	0	0	0	0	NA
12		12647084	14703406	1	1	0	0	0	2	427	5	0.572407	NA	NA	NA	3	3	136	29	136	0	0	0	0	NA
13	40000000	47004478	60866416	26	26	12	18	64	146	427	90	4.08028e-11	2.35137e-94	1.22125e-15	0	3	9	162	16	49	60	20	40	64	6.53866e-06	15	15:33461534-78647028;
14		9824051	9826079	1	1	0	0	0	2	427	1	0.572407	NA	NA	NA	NA	NA	43	15	43	0	0	0	0	NA
15		33461534	78647028	30	30	20	40	112	232	427	231	1.51947e-12	3.21537e-178	1.11022e-16	0	5	30	247	15	48	107	20	32	113	1.25075e-22	13_4	13:47004478-60866416;4:113412095-114256438
16		NA	NA	0	0	0	0	0	0	427	NA	NA	0.775181	NA	NA	NA	NA	68	23	68	0	0	0	0	NA
17		NA	NA	0	0	0	0	0	0	427	NA	NA	0.38884	NA	NA	NA	NA	70	45	70	0	0	0	0	NA
18		NA	NA	0	0	0	0	0	0	427	NA	NA	0.775301	NA	NA	NA	NA	NA	NA	NA	0	0	0	0	NA
19		NA	NA	0	0	0	0	0	0	427	NA	NA	NA	NA	NA	NA	NA	14	10	14	0	0	0	0	NA
20		NA	NA	0	0	0	0	0	0	427	NA	NA	NA	NA	NA	NA	NA	NA	NA	NA	0	0	0	0	NA
21		NA	NA	0	0	0	0	0	0	427	NA	NA	NA	NA	NA	NA	NA	NA	NA	NA	0	0	0	0	NA
22		NA	NA	0	0	0	0	0	0	427	NA	NA	NA	NA	NA	NA	NA	NA	NA	NA	0	0	0	0	NA
X		NA	NA	0	0	0	0	0	0	427	NA	NA	0.0336843	NA	NA	NA	NA	56	14	56	0	0	0	0	NA
