# Supplementary material for: Defective DNA damage repair leads to frequent catastrophic genomic events in murine and human tumors
Source: Nat Commun. 2018 Nov 12;9:4760. doi: 10.1038/s41467-018-06925-4 (PMC6232171; doi:10.1038/s41467-018-06925-4)
Supplement: Supplementary file 6 — Supplementary Data 3 [file 41467_2018_6925_MOESM6_ESM.xlsx]

## Sheet: Suppl Data 3
Supplementary Data 3
Human GBM* (n =32) and SHH MB** (n=68) cases
Human GBM* (n =32)								Link with MYC or MYCN gains			Percentage	Proportion
Case	Gain MYCN (chr. 2)	Gain MYC (chr. 8)	Focal gain	Chromothripsis (chromosome)				Gains in chromothripsis positive GBMs			27.7778	5 from 18
GBM1	yes			8, 17, 18	Total GBMs with chromothripsis: 18			Focal gains in chromothripsis positive GBMs			11.1111	2 from 18
GBM48	yes		yes	7, 18, 19
GBM32		yes	yes	2, 8, 10
GBM65		yes		7
GBM53		yes		7
GBM18		yes	no	no	Total GBMs without chromothripsis: 14			Gains from chromothripsis negative GBMs			7.14286	1 from 14
								Focal gains from chromothripsis negative GBMs			0	0 from 14
SHH MB** (n=68) cases								Link with MYC or MYCN gains			Percentage	Proportion
MB137	yes		yes	12, 21	Total SHH MBs with chromothripsis: 11			Gains from chromothripsis positive SHH MBs			27.2727	3 from 11
MB275	yes		yes	2				Focal gains from chromothripsis positive SHH MBs			27.2727	3 from 11
MB145	yes		yes	17
63	yes		no	no	Total SHH MBs without chromothripsis: 57
214	yes		no	no
295	yes		no	no				Gains from chromothripsis negative SHH MBs			10.5263	6 from 57
206	yes		no	no				Focal gains from chromothripsis negative SHH MBs			1.75439	1 from 57
274	yes		no	no
21	yes		yes	no
														Link with MYC or MYCN gains		Percentage
Chromothripsis and gain on same chromosome
														GBMs with Chromothripsis	Gain	27.7778
*Data from "Recurrent MET fusion genes represent a drug target in pediatric glioblastoma"															Focal gain	11.1111
Bender et al, Nature Medicine 2016														GBMs without Chromothripsis	Gain	7.14286
															Focal gain	0
**Data from "Dissecting the genomic complexity underlying medulloblastoma." Jones et al, Nature 2012
														SHH MB with Chromothripsis	Gain	27.2727
															Focal gain	27.2727
														SHH MB without Chromothripsis	Gain	10.5263
															Focal gain	1.75439
