# Supplementary material for: Defective DNA damage repair leads to frequent catastrophic genomic events in murine and human tumors
Source: Nat Commun. 2018 Nov 12;9:4760. doi: 10.1038/s41467-018-06925-4 (PMC6232171; doi:10.1038/s41467-018-06925-4)
Supplement: Supplementary file 7 — Supplementary Data 4 [file 41467_2018_6925_MOESM7_ESM.xlsx]

## Sheet: Suppl Data 4
Supplementary Data 4
No	Repair Pathway	Case*	Mutated gene	SECONDARY SOMATIC HIT/Zygosity	Molecular subgroup	Complex genomic rearrangement (Yes/No)	Affected Chromosome
1	HR/cNHEJ	ICGC_MB23	ATM	LOH	WNT	Y	21
2	HR/cNHEJ	MD-305	ATM	..	GROUP4	N
3	HR/cNHEJ	MDT-AP-2849	ATM	..	GROUP4	N
1	HR/SSA	ICGC_MB275	PALB2	ASE	SHH	N
2	HR/SSA	ICGC_MB306	PALB2	..	GROUP4	N
3	HR/SSA	MDT-AP-2307	PALB2	..	SHH	N
4	HR/SSA	SF_1410	PALB2	LOH	GROUP3	N
1	HR	ICGC_MB66	BLM	..	SHH	N
1	HR	ICGC_MB309	BRCA2	compound heterozygous	SHH	N
2	HR	MD-127	BRCA2	..	GROUP 4	N
3	HR	MD-277	BRCA2	..	GROUP 3	N
4	HR	MDT-AP-0074	BRCA2	..	GROUP 4	N
5	HR	MDT-AP-1398	BRCA2	..	GROUP 4	N
6	HR	MDT-AP-2111	BRCA2	..	SHH	N
7	HR	SF_D1212	BRCA2	compound heterozygous	SHH	N
8	HR	SF_D2245	BRCA2	compound heterozygous	SHH	Y	21
9	HR	SJMB012	BRCA2	compound heterozygous	SHH	N
1	HR	MD-285	BRIP1	..	GROUP 3	N
1	HR	ICGC_MB284	CHEK2	..	SHH	N
2	HR	CGC_MB297	CHEK2	..	GROUP 3	N
1	HR	ICGC_MB242	NBN	..	WNT	N
2	HR	ICGC_MB68	NBN	..	SHH	N
1	alt-EJ	MDT-AP-1210	WRN	..	SHH	N
1	NER	ICGC_MB53	ERCC4	..	SHH	N
2	NER	ICGC_MB92	ERCC4	..	GROUP 4	N
1	NER	ICGC_MB53	XPA	..	SHH	N
1	FA	ICGC_MB247	FANCA	..	GROUP 3	N
2	FA	ICGC_MB63	FANCA	..	SHH	N
3	FA	MD-334	FANCA	..	GROUP 3	N
4	FA	MDT-AP-1202	FANCA	..	SHH	N
1	FA	ICGC_MB175	FANCC	..	GROUP 4	N
2	FA	ICGC_MB249	FANCC	..	GROUP 4	N
1	TP53	ICGC_LFS_MB1	TP53	LOH	SHH	Y	3
2	TP53	ICGC_LFS_MB2	TP53	LOH	SHH	Y	17
3	TP53	ICGC_MB137	TP53	LOH	SHH	Y	5
4	TP53	ICGC_MB145	TP53	LOH	SHH	Y	17
5	TP53	ICGC_MB243	TP53	LOH	SHH	Y	2,11,15,17,19
6	TP53	MDT-AP-1208	TP53	LOH	SHH	Y	10
7	TP53	MBG_72688	TP53	LOH	SHH	Y	7
8	TP53	ICGC_GBM28	TP53	heterozygous	HGG	N
9	TP53	ICGC_GBM32	TP53	heterozygous	HGG	Y	10
10	TP53	ICGC_GBM56	TP53	heterozygous	HGG	Y	13
11	TP53	SJHGG028	TP53	heterozygous	HGG	N
12	TP53	ICGC_GBM19	TP53	compound heterozygous	HGG	Y	7
1	MMR	SJHGG003	PMS2	heterozygous	HGG	Y	4
2	MMR	SJHGG111	PMS2	compound heterozygous	HGG	Y	15
1	MMR	ICGC_GBM6	MSH6	compound heterozygous	HGG	Y	15
2	MMR	ICGC_GBM15	MSH6	heterozygous	HGG	Y	9
3	MMR	ICGC_GBM67	MSH6	compound heterozygous	HGG	Y	3
*WGSeq data for all cases and identification of pathogenic variants are from two published studies (Waszak and Northcott et al, The Lancet Oncology 2018 and Gröbner et al, Nature 2018)
